# Supplementary material for: Genetic loci and key candidate genes associated with fatty acid composition in the breast muscle of Sansui ducks identified through GWAS
Source: BMC Genomics. 2026 May 7;27:572. doi: 10.1186/s12864-026-12905-6 (PMC13321414; doi:10.1186/s12864-026-12905-6)
Supplement: Supplementary file 1 — Supplementary Material 1 [file 12864_2026_12905_MOESM1_ESM.xlsx]

## Sheet: Table.S1
Table S1 The specific information of 38 fatty acid content traits and 12 fatty acid metabolism traits
	Trait	Name	Composition
38 fatty acid content traits	C6:0	Caproate	/
	C8:0	Caprylate	/
	C10:0	Caprate	/
	C11:0	Unndecanoate	/
	C12:0	Laureate	/
	C13:0	Tridecanoate	/
	C14:0	Myristate	/
	C15:0	Pentadecanoate	/
	C16:0	Palmitate	/
	C17:0	Heptadecanoate	/
	C18:0	Stearate	/
	C20:0	Arachidonate	/
	C21:0	Heneicosanoate	/
	C22:0	Behenate	/
	C23:0	Tricosanoate	/
	C24:0	Lignocerate	/
	C14:1	Myristoleate	/
	C15:1	10-Pentadecenoate	/
	C16:1	Palmitoleate	/
	C17:1	10-Heptadecenoate	/
	C18:1n-7	Vaccenate	/
	C18:1n-9	Oleate	/
	C20:1	11-Eicosenoate	/
	C22:1n-9	Brassidate	/
	C24:1	Nervonoate	/
	C18:2n-6	Linoleate	/
	C18:3n-6	Gamma Linolenate	/
	C18:3n-3	Alpha Linolenate	/
	C20:2	11-14 Eicosadienoate	/
	C20:3n-3	11-14-17 Eicosatrienoate	/
	C20:3n-6	Homogamma Linolenate	/
	C20:4n-6	Arachidonate	/
	C20:5n-3	Eicosapentaenoate	/
	C22:2	Docosadienoate	/
	C22:4	Docosatetraenoate	/
	C22:5n-3	Cis -7,10,13,16,19 Docosapentaenoic acid	/
	C22:5n-6	Cis-4,7,10,13,16 Docosapentaenoic acid	/
	C22:6n-3	Docosahexaenoate	/
12 Statistical indicators	TFA	Total fatty acid content	C6:0, C8:0, C10:0, C11:0, C12:0, C13:0, C14:0, C15:0, C16:0, C17:0, C18:0, C20:0, C21:0, C22:0, C23:0, C24:0, C14:1, C15:1, C16:1, C17:1, C18:1n-9, C18:1n-7, C20:1, C22:1n-9, C24:1,C18:2n-6, C18:3n-6, C18:3n-3, C20:2, C20:3n-6, C20:3n-3, C20:4n-6, C22:2, C20:5n-3, C22:4, C22:5n-6, C22:5n-3, C22:6n-3,
	SFA	saturated fatty acids	C6:0, C8:0, C10:0, C11:0, C12:0, C13:0, C14:0, C15:0, C16:0, C17:0, C18:0, C20:0, C21:0, C22:0, C23:0, C24:0
	UFA	unsaturated fatty acids	C14:1, C15:1, C16:1, C17:1, C18:1n-9, C18:1n-7, C20:1, C22:1n-9, C24:1,C18:2n-6, C18:3n-6, C18:3n-3, C20:2, C20:3n-6, C20:3n-3, C20:4n-6, C22:2, C20:5n-3, C22:4, C22:5n-6, C22:5n-3, C22:6n-3
	MUFA	monounsaturated fatty acids	C14:1, C15:1, C16:1, C17:1, C18:1n-9, C18:1n-7, C20:1, C22:1n-9, C24:1
	PUFA	polyunsaturated fatty acids	C18:2n-6, C18:3n-6, C18:3n-3, C20:2, C20:3n-6, C20:3n-3, C20:4n-6, C22:2, C20:5n-3, C22:4, C22:5n-6, C22:5n-3, C22:6n-3
	PUFA/SFA	polyunsaturated fatty acids/saturated fatty acids	/
	UFA/SFA	unsaturated fatty acids/saturated fatty acids	/
	MUFA/SFA	monounsaturated fatty acids/saturated fatty acids	/
	PUFA/MUFA	polyunsaturated fatty acids/monounsaturated fatty acids	/
	n-3	omega-3	C18:3n-3, C20:3n-3, C20:5n-3, C22:5n-3, C22:6n-3
	n-6	omega-6	C18:2n-6, C18:3n-6, C20:3n-6, C20:4n-6, C22:5n-6
	n-6/n-3	omega-6/omega-3	/

## Sheet: Table.S2
Table S2 The content of 38 fatty acid traits and 12 fatty acid metabolism traits (ug/g).
ID	Sex	C6:0	C8:0	C10:0	C11:0	C12:0	C13:0	C14:0	C14:1	C15:0	C15:1	C16:0	C16:1	C17:0	C17:1	C18:0	C18:1N7	C18:1N9C	C18:2N6	C18:3N3	C18:3N6	C20:0	C20:1	C20:2	C20:3N3	C20:3N6	C20:4N6	C20:5N3	C21:0	C22:0	C22:1N9	C22:2	C22:4	C22:5N3	C22:5N6	C22:6N3	C23:0	C24:0	C24:1	TFA	SFA	UFA	MUFA	PUFA	UFA/SFA	PUFA/SFA	MUFA/SFA	PUFA/MUFA	n-3
B3014_HQ	Female	1.013	0.495	0.486	0.364	1.31	0.332	11.953	1.546	1.43	0.803	821.22	81.398	2.953	18.873	580.785	111.567	1053.33	691.07	9.9	1.561	3.908	9.291	7.375	0.781	10.549	411.562	0.854	0.588	1.64	2.096	0.857	58.42	10.861	66.888	31.188	0.663	0.875	1.096	4011.88	1430.01	2581.86	1280	1301.87	1.80548	0.910386	0.895093	1.01709	53.584
B3016_HQ	Male	0.55	0.167	0.255	0.178	0.756	0.265	5.894	0.671	0.831	0.687	468.656	30.836	2.125	8.603	443.597	51.738	652.344	335.272	5.296	1.298	2.231	4.837	5.515	0.68	10.304	265.616	0.802	0.428	1.154	1.219	0.561	42.882	9.932	31.331	24.527	0.555	0.618	0.691	2413.9	928.26	1485.64	751.626	734.016	1.60046	0.790744	0.809715	0.976571	41.237
B3021_HQ	Female	2.766	0.489	0.45	0.32	1.141	0.247	8.092	1.222	1.273	0.643	707.899	52.838	3.188	12.024	520.903	83.406	982.734	471.373	6.498	1.11	3.355	8.068	7.62	0.649	7.824	268.625	0.869	0.445	1.356	1.671	0.74	43.506	9.893	39.155	19.838	0.749	0.763	0.829	3274.57	1253.44	2021.13	1143.43	877.7	1.61248	0.700235	0.91224	0.767599	37.747
B3024_HQ	Female	0.373	0.168	0.472	0.134	1.783	0.232	24.754	1.693	2.183	0.392	1593.7	164.84	4.955	15.776	779.976	162.328	3153.3	1047.35	18.049	2.336	5.093	15.025	7.941	0.5	15.193	400.78	0.721	0.548	1.638	1.949	0.44	60.525	12.205	45.589	38.563	0.676	0.829	0.692	7583.71	2417.52	5166.19	3516	1650.19	2.13698	0.682599	1.45439	0.469338	70.038
B3025_HQ	Female	1.257	0.395	0.515	0.406	1.48	0.353	12.824	1.152	1.287	0.664	832.035	62.043	3.17	11.148	635.445	83.719	1247.04	624.948	9.147	1.562	3.999	11.02	9.411	0.811	14.533	327.794	1.257	0.785	1.643	1.973	0.984	49.356	11.788	62.536	26.352	0.831	0.878	0.9	4057.44	1497.3	2560.14	1419.66	1140.48	1.70983	0.761689	0.948143	0.803348	49.355
B3026_HQ	Female	0.673	0.247	0.423	0.367	1.274	0.276	11.324	1.087	1.29	0.6	751.673	56.873	3.608	13.511	478.735	83.625	1087.58	595.595	11.281	1.597	2.817	7.199	8.333	0.818	8.26	294.202	0.839	0.49	1.339	1.415	0.576	53.372	10.771	42.767	30.176	0.597	0.692	0.794	3567.1	1255.82	2311.27	1252.68	1058.59	1.84044	0.842941	0.997499	0.845055	53.885
B3032_HQ	Female	0.966	0.21	0.355	0.52	1.103	0.281	11.67	1.18	1.216	0.534	733.979	83.834	2.88	12.843	429.177	78.282	1198.27	435.297	7.539	1.393	2.525	5.234	4.345	0.584	7.44	234.862	0.67	0.416	1.181	1.213	0.274	40.682	8.983	30.006	22.672	0.533	0.613	0.784	3364.55	1187.62	2176.92	1382.17	794.747	1.833	0.66919	1.16381	0.574998	40.448
B3033_HQ	Female	1.798	0.389	0.396	0.432	1.083	0.345	8.52	0.866	1.374	0.694	677.959	44.14	3.145	11.184	534.915	79.491	1074.5	487.022	6.431	1.224	3.06	7.214	6.54	0.551	7.679	318.196	1.002	0.659	1.421	1.879	0.957	46.303	10.077	50.618	26.24	0.716	0.758	1.039	3420.81	1236.97	2183.84	1221	962.84	1.76548	0.778386	0.987093	0.788564	44.301
B3039_HQ	Female	1.598	0.398	0.472	0.282	1.321	0.332	10.63	1.135	1.443	0.661	753.235	65.696	3.577	13.362	530.399	89.971	1157.63	533.618	8.394	1.593	3.389	8.249	7.498	0.646	10.223	313.556	1.021	0.664	1.589	1.765	0.911	58.605	10.969	50.422	20.497	0.74	0.841	1.09	3668.43	1310.91	2357.52	1339.56	1017.95	1.79838	0.776524	1.02186	0.759915	41.527
B3051_HQ	Male	1.209	0.418	0.413	0.339	1.419	0.365	10.843	1.289	1.226	1.092	727.704	69.488	3.235	12.485	592.176	82.172	1083.64	584.02	7.618	1.342	2.826	8.21	7.844	0.907	11.913	372.912	1.31	0.638	1.562	1.848	1.065	53.721	13.633	39.666	25.696	1	0.945	1.244	3729.43	1346.32	2383.11	1261.46	1121.65	1.7701	0.833122	0.936973	0.889163	49.164
B3059_HQ	Male	1.842	0.277	0.401	0.266	1.288	0.223	12.449	1.067	1.648	0.427	957.403	84.63	3.378	11.301	613.029	100.697	1701.42	628.337	9.063	1.34	4.002	10.672	7.843	0.537	10.749	251.508	0.649	0.503	1.549	1.498	0.505	31.175	7.021	29.433	18.735	0.672	0.867	0.509	4508.91	1599.8	2909.12	1912.22	996.895	1.81843	0.623138	1.19529	0.521328	36.005
B3060_HQ	Female	0.257	0.197	0.368	0.233	1.413	0.219	11.413	0.961	1.194	0.508	864.034	70.293	2.97	16.148	673.032	104.685	1415.08	689.385	9.362	1.421	3.981	7.806	6.648	0.424	9.629	422.552	0.807	0.473	1.609	1.018	0.429	44.919	12.849	54.04	47.914	0.618	0.785	0.601	4480.27	1562.8	2917.48	1617.1	1300.38	1.86683	0.832085	1.03475	0.804145	71.356
B3062_HQ	Male	0.969	0.299	0.414	0.34	1.072	0.271	8.92	0.977	1.073	0.571	624.485	59.206	2.653	9.02	532.672	67.825	910.849	499.901	7.605	1.233	3.041	6.83	7.243	0.675	7.52	296.572	0.736	0.463	1.241	1.372	0.452	45.13	9.656	47.606	18.555	0.555	0.729	0.811	3179.54	1179.2	2000.35	1057.46	942.884	1.69636	0.799598	0.896764	0.891649	37.227
B3065_HQ	Female	0.478	0.15	0.358	0.232	1.302	0.212	12.854	0.803	1.399	0.403	882.82	56.785	3.477	12.517	585.865	85.738	1308.78	695.036	10.637	1.297	3.57	8.172	8.442	0.504	8.45	336.424	0.73	0.475	1.431	1.233	0.42	39.839	9.613	34.553	42.865	0.595	0.7	0.483	4159.64	1495.92	2663.73	1474.92	1188.81	1.78066	0.794703	0.98596	0.806019	64.349
B3066_HQ	Male	0.869	0.28	0.306	0.28	0.885	0.346	5.704	0.897	0.974	0.645	473.694	32.759	2.12	11.226	355.974	50.695	574.302	359.721	4.694	1.006	2.319	4.021	4.102	0.695	6.583	246.628	0.838	0.534	1.15	1.262	0.636	36.025	8.019	31.04	15.325	0.849	0.701	1.012	2239.12	846.985	1392.13	676.819	715.312	1.64363	0.844539	0.799092	1.05687	29.571
B3069_HQ	Male	0.534	0.172	0.314	0.276	1.06	0.266	7.192	0.752	1.047	0.557	564.365	36.455	2.713	14.319	460.627	56.774	749.836	473.824	7.726	1.323	3.818	6.144	6.285	0.687	7.977	278.581	1.02	0.542	2.564	1.65	0.563	51.008	11.87	28.016	25.665	0.678	1.121	1.104	2809.42	1047.29	1762.14	867.591	894.545	1.68257	0.854153	0.828416	1.03107	46.968
B3070_HQ	Male	1.183	0.535	0.435	0.476	1.169	0.33	12.085	1.55	1.14	0.609	669.365	86.689	2.519	14.434	519.981	88.637	1001.63	561.153	8.231	1.385	2.431	6.217	5.658	0.652	9.65	331.023	0.874	0.497	1.253	1.699	0.715	60.555	12.962	41.619	24.058	0.575	0.612	0.903	3475.49	1214.59	2260.9	1202.37	1058.53	1.86146	0.871519	0.989941	0.880374	46.777
B3081_HQ	Male	0.833	0.538	0.815	0.468	2.241	0.372	31.224	2.446	2.504	0.771	1724.51	177.866	4.619	17.141	1046.1	182.239	2532.14	1425.13	20.042	2.728	6.685	21.489	11.354	0.917	17.656	498.818	1.516	0.788	2.401	2.812	1.1	87.112	18.073	63.039	30.925	0.786	1.217	1.337	7942.75	2826.1	5116.65	2938.24	2178.41	1.8105	0.770818	1.03968	0.741401	71.473
B3083_HQ	Male	1.262	0.339	0.467	0.409	1.265	0.288	12.156	1.231	1.417	0.501	861.051	81.029	3.201	9.002	506.104	77.477	1259.65	566.868	8.549	1.426	3.313	9.785	6.774	0.659	9.16	250.524	0.785	0.505	1.304	1.731	0.576	47.747	9.381	34.129	22.265	0.568	0.742	0.872	3794.51	1394.39	2400.12	1441.27	958.843	1.72127	0.687643	1.03362	0.665275	41.639
B3087_HQ	Male	1.88	0.41	0.424	0.567	1.256	0.37	10.212	1.239	1.409	0.807	742.585	63.342	3.243	10.843	549.907	71.545	1046.09	546.98	7.627	1.527	3.206	8.325	7.621	0.861	9.8	276.583	1.057	0.632	1.689	1.744	0.957	52.566	11.083	29.347	16.291	0.989	1.041	1.17	3487.23	1319.82	2167.41	1205.11	962.3	1.6422	0.729115	0.913086	0.798517	36.919
B3098_HQ	Male	0.87	0.334	0.534	0.267	1.84	0.361	16.744	1.595	1.813	0.7	1084.22	118.897	4.264	11.465	644.228	106.222	1684.9	713.396	11.734	1.971	3.909	10.646	7.562	0.671	9.867	350.951	1.15	0.709	1.553	1.95	0.793	52.951	11.441	52.95	29.588	0.779	0.88	0.914	4945.62	1763.3	3182.32	1937.29	1245.03	1.80475	0.706075	1.09867	0.642663	54.584
B3099_HQ	Male	1.387	0.351	0.421	0.545	1.285	0.347	13.282	1.236	1.324	0.641	862.363	86.404	3.092	9.488	521.085	92.894	1630.72	556.929	8.515	1.57	2.573	8.086	5.403	0.69	7.899	258.005	0.787	0.486	1.138	1.377	0.482	43.853	10.822	36.138	17.156	0.708	0.651	0.779	4190.91	1411.04	2779.87	1831.62	948.249	1.97009	0.672022	1.29807	0.51771	37.97
B3114_HQ	Female	1.354	0.361	0.429	0.352	1.24	0.345	12.87	1.193	1.469	0.763	892.333	71.758	3.693	15.052	549.41	95.946	1278.28	564.613	8.699	1.619	3.355	7.4	6.736	0.661	9.019	330.791	1.169	0.709	1.56	1.997	1.143	45.144	12.779	47.497	32.144	0.741	0.831	1.115	4006.57	1471.05	2535.52	1473.51	1062.01	1.72361	0.721942	1.00167	0.720739	55.452
B3121_HQ	Female	1.329	0.585	0.493	0.416	1.189	0.238	7.596	0.84	1.128	0.643	681.293	61.077	2.939	17.276	538.063	95.23	1050.28	525.741	7.477	1.185	3.23	7.706	6.487	0.614	9.207	322.488	0.91	0.464	1.369	1.462	0.814	49.199	10.928	35.755	26.513	0.75	0.757	0.878	3474.55	1241.84	2232.71	1235.39	997.318	1.79791	0.803098	0.994811	0.807287	46.442
B3122_HQ	Male	1.255	0.371	0.395	0.478	1.09	0.241	9.983	0.967	1.166	0.534	721.526	58.448	2.963	12.546	584.049	75.026	990.079	536.449	8.057	1.238	3.039	6.297	6.845	0.629	7.383	359.73	0.953	0.448	1.253	1.322	0.747	67.166	10.866	36.425	16.257	0.735	0.714	0.664	3528.33	1329.71	2198.63	1145.88	1052.75	1.65347	0.791713	0.861757	0.918719	36.762
B3129_HQ	Female	1.034	0.346	0.411	0.314	1.168	0.333	8.66	0.895	1.237	0.662	659.198	55.813	3.107	13.447	486.83	79.89	924.714	450.334	6.726	1.29	3.116	6.927	6.298	0.587	7.521	298.686	0.96	0.679	1.415	1.629	0.851	52.281	10.227	46.867	24.112	0.733	0.735	0.941	3160.97	1169.32	1991.66	1084.92	906.74	1.70327	0.775445	0.927823	0.835768	42.612
B3132_HQ	Female	NA	NA	NA	NA	NA	NA	NA	NA	NA	NA	NA	NA	NA	NA	NA	NA	NA	NA	NA	NA	NA	NA	NA	NA	NA	NA	NA	NA	NA	NA	NA	NA	NA	NA	NA	NA	NA	NA	NA	NA	NA	NA	NA	NA	NA	NA	NA	NA
B3135_HQ	Male	0.944	0.313	0.299	0.277	0.862	0.351	6.458	0.984	0.939	0.716	437.324	38.871	2.514	12.861	469.511	68.314	729.897	439.289	4.776	1.229	2.268	6.479	6.009	0.691	10.398	280.614	0.873	0.495	1.355	1.426	0.512	41.884	10.702	36.467	23.66	0.757	0.799	0.848	2642.97	925.466	1717.5	860.396	857.104	1.85582	0.926132	0.929689	0.996174	40.702
B3141_HQ	Female	2.279	0.382	0.399	0.233	1.235	0.272	8.882	1.058	1.565	0.567	712.874	66.471	3.191	12.877	474.155	88.253	1184.17	452.834	7.993	1.244	3.309	8.504	5.816	0.674	7.115	207.02	0.683	0.492	1.347	1.838	0.614	31.189	7.633	33.66	23.016	0.595	0.685	0.985	3356.11	1211.89	2144.21	1364.72	779.491	1.76931	0.6432	1.1261	0.571172	39.999
B3144_HQ	Male	0.43	0.207	0.449	0.218	1.423	0.214	14.867	1.427	1.353	0.487	1051.85	95.455	3.557	22.795	753.868	126.308	1901.07	856.257	11.24	1.551	6.205	12.98	8.495	0.578	14.842	434.906	1.339	0.697	4.297	2.097	0.595	66.629	16.3	45.229	34.943	0.886	1.947	1.381	5499.37	1842.47	3656.9	2164	1492.9	1.98478	0.810273	1.17451	0.689882	64.4
B3151_HQ	Male	0.914	0.249	0.391	0.298	1.063	0.323	10.731	1.119	1.227	0.561	787.606	77.291	3.1	9.149	565.082	88.541	1188.22	550.029	8.309	1.665	3.781	9.751	6.34	0.695	10.918	283.306	0.882	0.554	1.636	1.394	0.615	52.31	11.618	37.674	16.857	0.68	0.914	0.872	3736.67	1378.55	2358.12	1376.9	981.218	1.71058	0.711776	0.998805	0.712627	38.361
B3158_HQ	Male	1.161	0.297	0.367	0.382	1.587	0.24	9.755	0.792	1.153	0.486	714.941	45.499	3.116	9.947	647.569	76.369	881.549	592.061	7.674	1.193	3.826	8.362	8.556	0.708	8.946	354.907	1.17	0.535	1.606	1.772	0.991	49.962	11.133	31.288	24.076	0.831	0.861	0.754	3506.42	1388.23	2118.19	1025.53	1092.66	1.52583	0.787094	0.738734	1.06546	44.761
B3163_HQ	Female	0.511	0.314	0.487	0.315	1.37	0.345	11.65	1.263	1.374	0.947	921.541	80.198	3.468	17.189	596.485	106.56	1506.98	594.792	9.705	1.552	3.223	9.779	7.139	0.732	8.963	360.371	1.079	0.685	1.467	2.603	1.11	49.012	9.696	79.717	47.271	0.723	0.781	1.269	4442.67	1544.74	2897.93	1726.79	1171.14	1.876	0.758147	1.11785	0.678217	68.483
B3168_HQ	Male	1.2	0.293	0.456	0.473	1.432	0.289	15.4	1.622	1.603	0.54	977.211	108.708	3.591	11.494	589.26	84.55	1599.19	710.278	11.379	1.977	4.151	11.283	8.02	0.821	12.35	317.366	0.916	0.537	1.536	1.744	0.827	59.643	10.279	40.807	17.657	0.596	0.899	1.078	4611.46	1598.93	3012.53	1820.21	1192.32	1.8841	0.7457	1.1384	0.655044	41.052
B3173_HQ	Male	0.406	0.184	0.387	0.413	1.156	0.199	10.993	0.819	1.051	0.383	833.299	66.6	2.774	14.406	652.622	100.338	1670.23	626.325	8.754	1.377	3.235	8.568	5.481	0.378	12.205	399.353	0.887	0.451	1.314	1.537	0.344	42.974	12.709	41.815	35.872	0.592	0.698	0.409	4561.54	1509.77	3051.77	1863.29	1188.47	2.02134	0.787187	1.23415	0.637836	58.6
B3180_HQ	Male	1.731	0.497	0.528	0.33	1.473	0.341	15.089	1.701	1.745	0.664	947.143	104.093	3.583	10.745	550.286	80.993	1336.67	625.972	10.14	1.697	3.486	9.492	7.305	0.705	10.083	257.646	1.09	0.726	1.518	2.292	1.011	54.152	11.484	33.044	16.793	0.796	0.935	1.177	4109.15	1530.21	2578.95	1547.82	1031.12	1.68536	0.673845	1.01151	0.666176	40.212
B3182_HQ	Male	1.14	0.369	0.388	0.296	0.984	0.353	9.136	0.95	1.219	0.744	758.8	65.077	2.932	12.303	525.59	76.903	1269.64	528.089	6.931	1.327	2.458	7.147	5.729	0.664	10.028	297.008	0.992	0.501	1.218	1.291	0.525	45.231	9.611	27.48	19.515	0.761	0.703	0.853	3694.88	1306.85	2388.04	1434.9	953.13	1.82732	0.729335	1.09799	0.664246	37.713
B3183_HQ	Female	1.661	0.268	0.35	0.313	0.909	0.28	8.227	1.056	1.261	0.624	662.675	54.252	3.038	11.407	547.43	80.423	980.343	498.623	7.512	1.647	3.051	7.006	7.208	0.77	8.912	268.381	0.796	0.488	1.321	1.477	0.638	35.861	9.139	55.104	26.848	0.567	0.777	1.018	3291.66	1232.62	2059.05	1137.61	921.439	1.67047	0.747547	0.92292	0.809981	45.065
B3186_HQ	Male	1.48	0.428	0.464	0.223	1.185	0.252	14.464	1.584	1.694	0.469	1084.87	107.956	4.059	17.594	588.568	111.714	1280.26	730.425	11.022	1.556	4.317	6.705	8.068	0.716	15.633	430.47	1.79	0.553	2.467	1.334	0.786	67.274	11.902	32.697	19.359	0.947	1.149	0.846	4567.28	1707.12	2860.16	1528.46	1331.7	1.67543	0.780084	0.895341	0.87127	44.789
B3189_HQ	Female	1.788	0.458	0.409	0.366	1.301	0.343	14.571	1.855	1.728	0.808	902.938	110.887	3.199	28.301	577.045	118.618	1135.17	645.06	9.995	1.96	4.801	7.263	6.884	0.764	10.998	514.707	1.225	0.664	2.922	2.208	0.951	68.433	12.627	39.09	27.644	0.862	1.179	1.39	4261.42	1514.57	2746.84	1406.51	1340.34	1.81361	0.88496	0.928647	0.952956	52.255
B3198_HQ	Male	0.8	0.306	0.343	0.334	1.052	0.234	8.493	0.953	1.032	0.49	681.831	54.069	2.92	11.517	614.071	88.062	940.743	589	6.88	1.212	3.436	8.005	9.364	0.719	11.36	376.065	0.95	0.44	1.807	1.703	0.895	61.871	14.368	48.95	29.37	0.836	0.872	0.865	3576.22	1318.81	2257.41	1106.41	1151	1.71171	0.872762	0.838945	1.04031	52.287
B3199_HQ	Male	1.237	0.42	0.388	0.377	1.251	0.338	12.677	0.994	1.242	0.653	796.094	57.666	2.983	13.461	739.481	112.693	1205.57	649.797	7.353	1.559	3.454	9.671	7.865	0.696	11.726	360.387	0.919	0.56	1.486	1.805	0.602	73.191	15.607	58.041	30.758	0.624	0.77	0.854	4185.25	1563.38	2621.87	1403.37	1218.5	1.67705	0.779401	0.897647	0.868271	55.333
B3203_HQ	Male	0.687	0.166	0.346	0.133	1.128	0.209	10.65	0.857	1.158	0.365	820.668	62.604	2.938	12.292	558.511	81.358	1304.21	619.934	8.157	1.106	3.26	7.6	7.364	0.383	12.812	362.897	0.878	0.472	1.349	0.959	0.273	50.934	11.278	43.661	26.949	0.58	0.681	0.272	4020.08	1402.94	2617.14	1470.52	1146.63	1.86547	0.817305	1.04817	0.779745	47.645
B3204_HQ	Female	0.773	0.108	0.436	0.232	1.703	0.224	26.477	2.199	2.157	0.553	1597.87	159.755	5.193	26.444	760.967	173.077	2999.93	1084.89	16.669	2.163	6.417	13.131	7.905	0.524	15.745	600.954	1.101	0.617	2.811	1.759	0.454	69.698	8.738	37.303	28.583	0.858	1.105	0.687	7660.21	2407.95	5252.27	3377.54	1874.73	2.18122	0.778558	1.40266	0.555057	55.615
B3205_HQ	Female	1.576	0.409	0.582	0.378	1.708	0.352	15.255	1.495	1.656	0.666	1029.93	91.806	4.033	14.525	748.748	112.695	1724.51	742.122	10.887	2.203	4.279	12.496	10.141	0.792	14.305	366.021	1.112	0.774	1.787	2.192	1.176	49.958	9.348	61.603	33.102	0.875	0.968	1.258	5077.73	1813.31	3264.41	1961.64	1302.77	1.80025	0.718447	1.0818	0.664122	55.241
B3209_HQ	Female	0.985	0.472	0.496	0.315	1.218	0.347	12.8	1.207	1.449	0.686	812.37	73.584	2.997	15.564	506.372	75.5	1313.97	621.438	11.053	1.321	3.132	10.535	7.254	0.664	7.784	280.212	0.878	0.5	1.396	1.712	0.417	38.018	12.176	40.775	30.762	0.75	0.727	0.844	3892.68	1346.33	2546.36	1493.61	1052.75	1.89134	0.781944	1.10939	0.70484	55.533
B3224_HQ	Female	2.632	0.577	0.473	0.419	1.129	0.351	8.862	1.315	1.527	0.762	604.191	53.756	2.746	20.632	550.544	94.669	663.776	477.903	5.283	1.403	5.048	6.265	5.693	0.741	11.344	431.595	1.132	0.65	2.776	2.405	1.013	55.518	7.227	40.553	16.248	0.833	1.279	1.23	3084.5	1184.04	1900.46	844.81	1055.65	1.60507	0.891571	0.7135	1.24957	30.631
B3233_HQ	Female	1.656	0.243	0.364	0.199	1.283	0.28	15.338	1.794	1.458	0.605	852.509	90.476	3.077	12.323	450.202	92.255	1362.61	485.751	7.07	1.427	2.887	7.406	5.046	0.695	8.19	228.218	0.597	0.422	1.439	1.513	0.488	33.812	6.75	29.414	20.061	0.508	0.701	0.985	3730.06	1332.57	2397.49	1569.97	827.519	1.79915	0.620997	1.17816	0.527092	35.173
B3242_HQ	Female	2.188	0.422	0.517	0.385	1.676	0.342	18.426	1.771	1.931	0.633	1113.58	111.892	4.512	11.766	609.106	100.538	1609.85	706.22	12.221	2.403	3.472	8.993	7.88	0.673	10.222	283.479	1.184	0.702	1.763	2.531	1.047	56.237	14.992	22.359	19.08	0.786	0.87	1.102	4747.74	1760.67	2987.07	1849.07	1138	1.69655	0.646342	1.05021	0.615442	48.15
B3244_HQ	Male	1.789	0.346	0.395	0.275	1.019	0.347	10.098	1.148	1.247	0.621	636.782	59.487	2.61	8.491	407.865	55.736	883.069	454.334	6.772	1.334	2.677	7.219	5.564	0.779	7.624	199.512	0.791	0.52	1.283	1.573	0.607	39.093	8.056	21.895	10.382	0.769	0.791	0.831	2843.73	1068.81	1774.92	1018.17	756.743	1.66064	0.708022	0.952622	0.743235	26.78
B3248_HQ	Male	2.274	0.339	0.258	0.309	0.784	0.344	6.112	0.998	1.126	0.671	468.946	40.659	2.201	9.749	394.871	56.737	680.368	333.789	3.907	1.001	2.028	5.312	4.805	0.763	6.695	180.122	0.786	0.51	1.036	1.348	0.752	33.994	6.646	20.683	10.487	0.784	0.672	0.871	2283.74	882.594	1401.14	796.713	604.43	1.58753	0.684834	0.902695	0.758655	22.589
B3261_HQ	Female	1.289	0.344	0.557	0.243	1.944	0.225	22.86	2.038	2.122	0.51	1493.85	155.945	5.177	18.602	829.828	157.099	2713.8	963.372	16.503	1.99	4.615	13.528	10.174	0.61	13.088	477.14	0.697	0.542	1.827	2.158	0.499	54.86	12.317	82.388	59.051	0.673	0.916	0.716	7124.1	2367.01	4757.08	3064.39	1692.69	2.00974	0.715115	1.29462	0.552373	89.178
B3262_HQ	Female	0.628	0.271	0.631	0.412	2.294	0.244	28.04	1.685	2.554	0.548	1827.25	168.482	5.697	17.947	879.217	188.962	3638.82	1376.62	24.606	1.954	6.518	24.36	11.462	0.659	13.235	504.696	0.871	0.626	2.181	2.322	0.619	64.039	14.624	58.167	47.832	0.748	1.054	0.798	8921.68	2758.37	6163.31	4043.93	2119.39	2.23441	0.768347	1.46606	0.524091	88.592
B3275_HQ	Female	4.734	1.036	0.649	0.472	2.043	0.385	19.294	2.038	2.488	0.774	977.783	128.427	4.293	10.527	675.367	126.544	1390.2	721.373	10.233	1.819	4.347	9.403	7.047	0.886	11.019	220.514	0.959	0.628	2.06	2.396	1.258	44.588	9.678	21.126	18.056	0.807	1.061	1.303	4437.62	1697.45	2740.17	1671.62	1068.56	1.61429	0.629508	0.984783	0.639235	39.812
B3281_HQ	Male	1.703	0.624	0.621	0.492	1.706	0.353	18.145	1.483	1.884	0.597	1121.64	112.69	4.062	13.438	871.602	144.911	1657.53	1053.01	14.473	2.356	4.902	13.16	10.621	0.87	18.411	449.257	1.37	0.697	1.95	2.483	0.897	67.597	15.281	41.057	31.684	0.803	1.008	1.21	5686.58	2032.2	3654.38	1947.5	1706.88	1.79824	0.83992	0.958322	0.876449	63.678
B3287_HQ	Male	1.422	0.27	0.397	0.211	1.546	0.258	20.314	1.465	2.19	0.554	1414.19	124.975	5.449	10.662	886.281	148.865	2423.09	882.55	13.446	1.993	5.431	13.531	7.184	0.979	15.716	406.003	1.117	0.634	2.429	2.403	0.957	66.652	13.187	42.708	23.668	1.205	1.364	1.34	6546.64	2343.6	4203.04	2726.88	1476.16	1.79341	0.62987	1.16355	0.541337	52.397
B3288_HQ	Male	2.183	0.479	0.566	0.546	1.584	0.359	17.379	1.759	1.74	0.636	1094.98	131.171	3.73	10.444	637.62	105.838	1774.19	689.661	9.854	1.579	3.417	10.605	6.626	0.735	10.403	297.986	1.04	0.638	1.6	1.68	0.704	44.743	10.776	35.829	18.605	0.902	0.986	1.036	4934.61	1768.71	3165.9	2037.36	1128.54	1.78995	0.638058	1.15189	0.553923	41.01
B3289_HQ	Male	0.917	0.43	0.432	0.476	1.076	0.343	8.524	0.932	1.189	0.749	633.992	45.294	3.118	19.285	755.674	98.338	908.049	730.797	8.551	1.587	3.858	10.266	8.919	0.841	13.235	524.4	1.473	0.688	1.757	2.469	0.9	73.387	13.807	68.211	27.167	0.825	0.917	1.168	3974.04	1414.22	2559.82	1086.55	1473.28	1.81007	1.04176	0.768306	1.35592	51.839
B3295_HQ	Female	1.395	0.468	0.423	0.568	1.169	0.339	9.149	1.02	1.111	0.628	661.612	44.895	2.753	10.811	421.449	67.145	921.598	498.747	6.437	1.35	2.195	6.376	5.86	0.739	9.86	290.91	0.868	0.456	1.04	1.533	0.618	39.61	8.977	22.19	25.229	0.732	0.65	0.772	3071.68	1105.51	1966.17	1054.78	911.395	1.77852	0.824412	0.954111	0.864063	42.25
B3298_HQ	Female	1.556	0.383	0.46	0.404	1.35	0.355	9.49	1.073	1.281	0.638	676.94	59.405	2.742	12.018	463.967	67.809	1017.71	450.628	6.582	1.257	2.538	6.646	4.555	0.747	8.121	279.342	0.761	0.529	1.278	1.324	0.627	36.977	8.198	31.293	18.633	0.823	0.725	0.884	3180.05	1164.82	2015.23	1167.5	847.721	1.73007	0.727769	1.0023	0.726097	34.921
B3300_HQ	Male	1.226	0.305	0.627	0.265	1.798	0.358	21.519	1.873	2.279	0.661	1374.92	164.948	5.235	17.132	808.202	184.25	2576.18	980.298	17.333	2.344	5.664	18.074	9.424	0.73	15.52	367.769	1.493	0.879	2.097	1.926	1.114	60.335	16.026	38.089	25.398	1.014	1.286	1.18	6729.77	2227.67	4502.1	2966.22	1535.87	2.02099	0.689452	1.33154	0.517787	60.98
B3303_HQ	Male	1.558	0.379	0.394	0.584	0.968	0.344	8.736	1.066	1.131	0.609	639.738	53.716	2.534	10.847	453.076	68.344	1019.83	481.943	6.603	1.393	2.345	6.41	5.056	0.613	10.954	247.078	0.96	0.494	1.225	1.385	0.488	43.852	8.614	23.609	12.327	0.757	0.696	0.805	3121.46	1114.96	2006.5	1163.01	843.49	1.79962	0.756521	1.0431	0.725265	29.117
B3306_HQ	Female	1.393	0.395	0.603	0.336	1.68	0.248	19.165	1.824	1.82	0.518	1210.75	126.599	4.226	14.473	633.374	122.084	1909.1	872.681	15.907	1.787	4.53	14.099	8.906	0.712	10.098	310.87	1.118	0.593	2.085	1.836	0.782	65.778	12.041	41.121	13.398	0.83	0.987	1.083	5429.84	1883.02	3546.82	2191.62	1355.2	1.88358	0.719696	1.16389	0.618355	43.176
B3315_HQ	Male	1.463	0.492	0.478	0.413	1.38	0.35	14.778	1.585	1.751	0.681	882.889	105.771	3.285	14.485	732.559	95.318	1302.31	833.118	10.175	1.874	4.766	12.976	7.41	0.735	11.685	379.614	1.167	0.658	1.821	1.971	0.804	75.919	14.02	28.909	14.83	0.785	1.071	1.106	4565.4	1648.94	2916.46	1536.2	1380.26	1.76869	0.837059	0.931628	0.898491	40.927
B3323_HQ	Male	1.32	0.474	0.609	0.357	1.586	0.334	15.774	1.454	1.518	0.559	953.856	97.805	3.719	10.325	695.256	109.059	1443.73	652.936	10.198	1.877	3.992	10.486	6.997	0.584	11.114	325.108	1.29	0.792	2.189	1.691	0.829	50.559	12.453	37.041	27.879	0.941	1.202	1.265	4499.16	1683.92	2815.24	1676.37	1138.86	1.67184	0.676318	0.995519	0.679362	52.404
B3326_HQ	Male	0.83	0.151	0.315	0.235	1.212	0.221	12.552	0.981	1.469	0.517	942.721	73.673	3.85	12.67	659.618	105.478	1571.71	636.494	7.694	1.496	3.263	9.386	7.08	0.447	11.035	357.406	0.712	0.49	1.359	1.105	0.384	75.579	13.901	54.028	25.405	0.668	0.851	0.483	4597.47	1629.8	2967.66	1776	1191.66	1.82087	0.731168	1.0897	0.67098	48.159
B3328_HQ	Male	1.008	0.21	0.501	0.171	2.002	0.232	27.735	2.082	2.14	0.413	1669.02	190.823	4.651	12.781	762.998	163.24	3416.67	1158.44	17.599	2.263	4.63	17.191	8.543	0.532	14.663	343.977	0.962	0.535	1.557	1.698	0.478	56.327	13.899	35.592	25.764	0.622	0.831	0.522	7963.3	2478.84	5484.46	3805.42	1679.04	2.21251	0.67735	1.53516	0.441223	58.756
B3329_HQ	Male	1.525	0.361	0.432	0.307	1.289	0.375	13.38	1.239	1.507	0.658	835.775	71.709	3.514	10.577	493.395	79.695	1228.39	556.162	8.582	1.356	3.017	8.218	6.586	0.775	8.307	233.39	0.919	0.527	1.516	1.377	0.645	45.734	10.869	25.16	18.064	0.85	0.854	0.881	3677.92	1358.62	2319.29	1402.74	916.549	1.70709	0.674616	1.03247	0.653397	39.209
B3340_HQ	Male	1.755	0.411	0.491	0.248	1.331	0.343	11.996	1.087	1.421	0.639	862.771	67.057	3.719	9.954	618.094	83.549	1164.29	644.599	9.093	1.476	3.874	9.58	8.398	0.775	10.202	309.196	1.088	0.721	1.726	2.11	1.028	53.81	9.96	38.884	16.512	0.772	0.871	1.055	3954.88	1510.54	2444.34	1339.32	1105.02	1.61818	0.731538	0.886645	0.825064	37.428
B3344_HQ	Female	0.659	0.451	0.502	0.404	1.422	0.345	16.399	1.399	1.594	0.679	1010.33	104.731	3.552	17.218	760.194	142.885	1973.56	912.732	12.261	2.178	5.04	14.63	8.131	0.746	14.207	462.835	0.87	0.652	1.901	2.529	0.802	77.908	12.841	64.594	39.209	0.75	0.966	1.237	5673.34	1805.16	3868.18	2258.86	1609.31	2.14285	0.891509	1.25134	0.712444	65.927
B3345_HQ	Male	0.911	0.298	0.379	0.28	1.508	0.243	12.308	0.958	1.158	0.514	799.376	67.245	3.052	10.882	602.125	85.883	1350.01	545.196	9.259	1.483	3.621	9.325	6.964	0.652	10.898	299.604	1.092	0.502	1.409	2.246	0.645	57.713	14.436	40.142	24.31	0.723	0.781	0.637	3968.77	1428.67	2540.09	1527.7	1012.39	1.77794	0.708625	1.06931	0.662693	49.749
B3361_HQ	Female	2.019	0.596	0.579	0.396	1.599	0.355	13.618	1.807	1.683	0.766	804.899	112.674	3.292	19.065	704.755	134.538	1371.79	707.579	10.002	1.874	4.075	11.117	7.344	0.854	15.261	427.812	1.261	0.678	1.832	2.404	1.007	68.849	13.587	29.191	27.833	0.778	0.923	1.131	4509.82	1542.08	2967.75	1655.29	1312.45	1.92451	0.851095	1.07342	0.792883	53.537
B3362_HQ	Male	1.99	0.34	0.427	0.574	1.363	0.335	10.467	0.959	1.294	0.617	769.494	69.394	2.843	10.475	572.318	87.053	1275.96	463.897	6.776	1.406	3.102	7.536	6.09	0.571	8.603	290.472	0.962	0.66	1.44	1.58	0.801	50.035	11.543	50.658	23.729	0.806	0.813	1.022	3738.4	1368.27	2370.14	1454.6	915.543	1.73222	0.669126	1.06309	0.629414	43.581
B3367_HQ	Male	2.13	0.397	0.537	0.28	1.671	0.374	19.179	2.102	1.837	0.694	1148.19	127.499	4.152	13.204	687.459	129.056	1790.87	774.737	12.911	1.957	3.648	11.362	7.349	0.773	12.502	332.74	1.094	0.6	1.748	1.786	0.595	45.328	10.894	38.351	22.226	0.882	0.964	1.06	5213.14	1874.05	3339.09	2077.64	1261.46	1.78175	0.673118	1.10863	0.60716	47.898
B3368_HQ	Male	0.76	0.236	0.314	0.19	0.9	0.283	9.964	1.028	1.298	0.576	662.018	68.348	3.193	10.956	498.157	71.549	1038.85	569.606	8.957	1.48	3.159	9.067	7.228	0.67	10.04	295.512	0.887	0.536	1.506	1.349	0.392	57.734	10.769	39.564	21.947	0.665	0.839	0.797	3411.32	1184.02	2227.3	1202.52	1024.79	1.88114	0.865516	1.01562	0.852201	43.23
B3372_HQ	Male	0.823	0.457	0.518	0.519	1.532	0.345	12.795	1.302	1.437	0.787	879.751	89.696	3.469	18.601	815.622	128.044	1333.92	922.867	11.791	1.947	4.454	11.996	8.937	0.857	13.841	506.018	1.333	0.69	2.017	2.448	0.903	95.568	21.926	76.067	31.518	0.903	0.985	1.114	5007.79	1726.32	3281.48	1587.9	1693.57	1.90085	0.981032	0.919822	1.06655	67.425
B3374_HQ	Male	1.007	0.246	0.356	0.237	1.001	0.284	10.477	0.971	1.138	0.554	713.733	58.324	2.942	10.674	583.082	79.428	1118.27	492.266	6.787	1.51	3.481	8.603	7.634	0.714	12.299	306.592	0.872	0.512	1.549	1.357	0.516	57.769	13.609	43.662	28.442	0.683	0.812	0.833	3573.23	1321.54	2251.69	1279.02	972.672	1.70384	0.736014	0.967824	0.760483	50.424
B3376_HQ	Male	0.793	0.308	0.401	0.589	1.275	0.238	9.703	0.936	1.106	0.509	726.129	62.091	3.078	9.391	551.542	78.03	1101.57	547.996	7.381	1.324	3.379	7.257	6.394	0.607	8.695	326.894	0.864	0.475	1.2	1.806	0.792	54.295	11.7	37.941	22.069	0.748	0.78	0.786	3591.07	1301.74	2289.33	1262.38	1026.95	1.75866	0.788905	0.969758	0.813507	42.621
B3380_HQ	Female	0.868	0.197	0.413	0.336	1.411	0.213	12.792	0.982	1.13	0.413	1018.88	69.711	3.208	14.181	730.846	109.849	1764.06	703.287	7.778	1.358	3.624	8.36	6.899	0.456	12.894	492.65	1	0.509	1.642	1.432	0.386	58.151	12.5	48.822	35.502	0.672	0.738	0.536	5128.68	1777.48	3351.2	1969.52	1381.68	1.88537	0.777327	1.10804	0.701533	57.236
B3384_HQ	Female	2.158	0.403	0.338	0.26	1.077	0.236	10.285	1.082	1.332	0.537	690.939	54.129	2.45	8.23	428.269	61.596	941.889	379.845	6.233	1.206	2.493	5.929	5.046	0.602	6.729	196.17	0.69	0.383	1.177	1.665	0.763	35.22	9.209	26.297	16.072	0.64	0.634	0.671	2902.88	1143.07	1759.81	1075.73	684.082	1.53954	0.598458	0.941083	0.635925	32.806
B3386_HQ	Male	1.328	0.35	0.419	0.38	1.204	0.277	11.217	1.17	1.321	0.513	839.61	67.429	3.407	10.538	546.797	85.337	1192.98	618.731	9.643	1.55	3.17	9.484	9.14	0.774	12.035	300.498	0.977	0.487	1.433	1.638	0.607	55.508	12.166	37.86	22.477	0.586	0.76	0.929	3864.73	1412.75	2451.98	1370.02	1081.97	1.73562	0.76586	0.969756	0.789745	46.037
B3392_HQ	Male	1.071	0.273	0.319	0.22	1.103	0.232	11.646	0.998	1.075	0.488	781.625	52.651	2.974	12.045	551.158	82.842	1175.26	468.472	6.729	1.147	2.865	6.41	6.545	0.58	6.675	295.454	0.694	0.424	1.425	1.54	0.705	50.839	13.293	37.945	40.287	0.686	0.7	0.689	3620.08	1357.8	2262.29	1332.92	929.365	1.66615	0.684466	0.981682	0.697238	61.583
B3393_HQ	Male	0.681	0.314	0.383	0.351	1.089	0.336	7.24	0.967	1.061	0.643	608.784	46.436	2.554	9.653	496.063	64.88	794.27	498.205	6.349	1.476	2.924	7.061	7.319	0.769	13.619	373.405	1.457	0.602	1.52	1.489	0.825	58.53	14.531	39.244	19.279	0.933	0.92	1.019	3087.18	1125.76	1961.43	926.418	1035.01	1.74232	0.91939	0.82293	1.11721	42.385
B3395_HQ	Male	0.614	0.345	0.406	0.319	1.089	0.328	10.133	1.176	1.168	0.725	696.477	70.025	2.796	13.616	503.384	80.362	1025.41	590.492	9.164	1.396	3.284	8.366	7.03	0.568	10.39	337.708	1.213	0.701	1.574	1.611	0.776	62.436	17.136	55.596	28.68	0.825	0.875	0.922	3549.12	1224.32	2324.8	1202.21	1122.58	1.89885	0.916906	0.981946	0.933765	56.761
B3398_HQ	Female	0.632	0.237	0.48	0.302	1.411	0.217	16.534	1.191	1.57	0.44	1183.84	92.342	4.029	17.883	808.286	116.688	2245.19	901.552	10.816	1.831	4.814	13.587	9.188	0.608	14.52	506.21	0.98	0.551	1.822	1.785	0.58	76.797	20.407	55.38	38.025	0.803	0.931	0.679	6153.14	2026.46	4126.68	2489.79	1636.89	2.0364	0.807761	1.22864	0.657443	70.836
B3402_HQ	Male	2.076	0.461	0.498	0.267	1.332	0.34	12.017	1.219	1.463	0.57	855.248	80.089	3.205	7.531	536.259	73.012	1218.96	506.591	8.269	1.522	3.222	7.666	5.682	0.635	9.22	221.101	1.003	0.664	1.477	1.409	0.822	34.13	7.874	29.939	18.966	0.772	0.822	0.851	3657.19	1420.12	2237.07	1391.31	845.754	1.57526	0.59555	0.979712	0.607882	36.747
B3410_HQ	Female	0.218	0.164	0.279	0.157	1.107	0.202	6.615	0.663	0.833	0.378	520.672	33.251	2.073	12.8	483.238	64.125	838.52	421.102	4.545	1.087	2.794	5.11	4.785	0.341	9.602	332.268	0.547	0.433	1.213	1.024	0.283	35.687	6.132	40.379	22.986	0.533	0.661	0.479	2857.29	1021.19	1836.09	956.35	879.744	1.79799	0.861487	0.936504	0.919898	34.551
B3413_HQ	Female	1.285	0.201	0.362	0.153	1.211	0.21	9.788	0.611	1.263	0.38	768.97	41.888	3.348	10.17	665.021	79.884	1298.08	591.376	6.278	1.102	3.636	9.352	7.128	0.484	8.037	329.395	0.594	0.493	1.548	2.051	0.459	49.299	9.237	38.032	20.164	0.619	0.738	0.592	3963.44	1458.85	2504.59	1443.01	1061.58	1.71683	0.727688	0.989141	0.735677	36.757
B3416_HQ	Male	1.628	0.305	0.405	0.328	1.12	0.237	10.305	0.955	1.472	0.55	814.658	75.872	3.472	11.165	582.918	88.373	1349.52	561.541	7.606	1.368	3.232	8.301	6.27	0.577	9.481	282.723	0.953	0.484	1.299	1.671	0.846	47.291	8.788	29.509	15.281	0.787	0.757	1.15	3933.2	1423.41	2509.79	1537.56	972.234	1.76323	0.683033	1.08019	0.632325	33.205
B3422_HQ	Female	0.532	0.135	0.391	0.205	1.48	0.227	19.588	1.204	1.997	0.489	1317.26	105.28	4.324	14.079	662.662	97.234	2563.23	923.157	14.116	1.835	4.829	12.187	7.354	0.473	12.506	326.036	0.778	0.558	1.88	2.356	0.464	45.943	11.562	31.563	25.873	0.68	0.916	0.578	6215.96	2017.66	4198.3	2796.64	1401.66	2.08077	0.694694	1.38608	0.501194	52.802
B3426_HQ	Female	1.796	0.61	0.582	0.407	1.505	0.362	11.976	1.033	1.476	0.661	852.622	91.399	3.468	17.552	998.851	151.061	1426.15	836.054	10.151	2.138	4.395	11.148	8.299	0.785	22.5	521.189	1.355	0.693	1.795	1.956	0.991	64.165	16.327	47.186	28.487	0.879	1.079	1.254	5144.34	1882.5	3261.84	1702.21	1559.63	1.73272	0.828489	0.904233	0.916234	57.105
B3434_HQ	Female	1.616	0.377	0.431	0.195	0.968	0.291	7.106	0.953	1.344	0.599	590.878	41.936	3.656	7.957	497.845	71.904	761.339	579.923	7.925	1.462	3.755	7.684	8.836	0.836	12.28	246.652	1.38	0.586	1.586	1.506	0.656	32.14	6.247	18.68	15.427	0.65	0.912	0.999	2939.52	1112.2	1827.32	894.877	932.444	1.64298	0.838381	0.804604	1.04198	31.815
B3442_HQ	Female	1.93	0.354	0.554	0.277	1.558	0.222	19.471	1.467	1.819	0.434	1287.19	112.074	3.981	13.515	737.131	110.256	2093.26	841.554	12.378	1.563	4.405	10.57	7.222	0.479	10.93	385.223	0.774	0.52	1.79	1.35	0.488	48.147	11.768	55.546	40.387	0.649	0.881	0.659	5822.78	2062.73	3760.04	2343.59	1416.46	1.82284	0.68669	1.13615	0.604398	65.786
B3446_HQ	Female	0.919	0.365	0.39	0.394	0.88	0.345	6.223	1.073	0.877	0.717	539.418	44.043	2.372	14.245	430.921	68.581	778.034	453.066	6.171	1.173	2.697	5.599	5.368	0.816	8.706	334.274	1.223	0.642	1.502	1.893	1.112	41.576	11.489	36.75	22.813	0.949	0.786	1.079	2829.48	989.68	1839.8	915.264	924.537	1.85899	0.934178	0.924808	1.01013	42.512
B3450_HQ	Female	NA	NA	NA	NA	NA	NA	NA	NA	NA	NA	NA	NA	NA	NA	NA	NA	NA	NA	NA	NA	NA	NA	NA	NA	NA	NA	NA	NA	NA	NA	NA	NA	NA	NA	NA	NA	NA	NA	NA	NA	NA	NA	NA	NA	NA	NA	NA	NA
B3454_HQ	Female	2.318	0.498	0.483	0.395	1.322	0.345	13.414	1.323	1.696	0.748	882.455	79.417	3.448	15.332	753.774	131.234	1180.68	755.291	9.721	1.641	4.203	11.01	8.813	0.774	11.069	372.722	0.838	0.669	1.816	1.997	0.852	65.562	12.264	61.482	26.561	0.754	0.859	1.113	4418.89	1668.45	2750.44	1422.85	1327.59	1.6485	0.795703	0.852799	0.933049	50.158
B3456_HQ	Female	0.862	0.188	0.454	0.279	1.583	0.225	20.334	1.71	1.969	0.436	1301.44	115.48	4.229	12.357	631.259	97.996	2428.72	853.773	13.066	1.623	4.661	12.864	7.122	0.448	10.734	329.125	0.738	0.519	1.641	1.756	0.31	52.352	10.411	22.895	25.094	0.602	0.829	0.509	5970.6	1971.08	3999.52	2671.83	1327.69	2.02911	0.673587	1.35552	0.496921	49.757
B3459_HQ	Male	1.886	0.47	0.51	0.301	1.305	0.249	12.395	1.1	1.395	0.572	847.105	70.691	3.36	11.591	623.499	96.748	1314.17	567.344	9.061	1.398	3.509	9.715	7.559	0.691	10.998	301.083	1.015	0.478	1.61	1.968	0.847	55.304	15.112	33.412	24.888	0.78	0.837	0.857	4035.82	1499.69	2536.13	1507.42	1028.71	1.6911	0.68595	1.00515	0.682434	50.767
B3460_HQ	Male	1.511	0.518	0.516	0.473	1.438	0.355	14.459	1.521	1.436	0.665	781.897	84.041	2.82	13.857	724.021	112.85	1369.45	661.588	9.312	1.834	3.854	10.273	6.707	0.749	16.227	350.814	1.14	0.614	1.443	1.805	0.882	50.23	11.092	47.168	27.381	0.665	0.81	1.105	4317.52	1536.83	2780.69	1595.57	1185.12	1.80937	0.771148	1.03822	0.742761	49.674
B3462_HQ	Female	2.465	0.643	0.602	0.572	1.666	0.345	13.359	1.562	1.52	0.621	1000.68	102.726	3.745	12.167	693.645	99.649	1550.12	669.186	10.057	1.617	4.036	10.376	7.365	0.758	10.051	358.364	1.238	0.733	1.724	2.408	1.27	47.795	11.23	46.98	29.674	0.768	0.967	1.197	4703.87	1727.47	2976.41	1780.82	1195.59	1.72299	0.692103	1.03089	0.671367	52.957
B3464_HQ	Female	3.128	0.387	0.39	0.295	1.023	0.348	9.959	0.97	1.607	0.643	737.602	48.682	3.272	12.569	551.697	77.076	991.383	475.168	5.682	1.647	3.284	8.584	7.312	0.657	11.094	299.009	0.889	0.68	1.504	1.574	0.848	36.569	8.288	59.675	24.231	0.751	0.87	1.022	3390.37	1316.8	2073.57	1142.5	931.069	1.57471	0.707071	0.867638	0.814938	39.747
B3470_HQ	Female	1.087	0.331	0.34	0.39	0.922	0.233	7.766	0.743	1.067	0.575	652.78	39.875	3.035	15.941	624.533	79.222	826.754	555.588	7.74	1.339	3.964	9.033	9.303	0.693	10.202	397.565	1.196	0.584	1.643	1.779	0.837	64.516	16.974	63.965	35.227	0.961	1.03	0.79	3440.52	1300.67	2139.86	974.712	1165.14	1.6452	0.895806	0.749395	1.19537	61.83
B3474_HQ	Male	1.828	0.397	0.394	0.312	0.939	0.238	7.873	0.832	1.08	0.653	641.313	34.296	2.844	12.229	638.439	88.664	918.177	515.358	7.02	1.089	3.876	9.046	9.947	0.745	10.079	398.054	1.274	0.541	1.934	1.672	0.768	57.004	12.522	49.198	27.688	0.834	0.932	0.865	3460.95	1303.77	2157.18	1066.43	1090.75	1.65457	0.836607	0.817959	1.0228	49.249
B3486_HQ	Female	2.29	0.411	0.465	0.331	1.293	0.346	10.429	1.115	1.436	0.689	766.337	57.179	3.547	12.969	630.371	91.511	1031.72	619.833	8.629	1.365	3.963	10.631	10.863	0.809	9.567	342.781	1.334	0.797	1.823	1.668	1.135	47.733	10.756	33.717	30.987	0.897	0.989	1.111	3753.83	1425.72	2328.11	1208.6	1119.51	1.63293	0.785221	0.847706	0.926289	52.515
B3487_HQ	Female	0.611	0.407	0.351	0.395	1.002	0.328	7.045	0.889	0.952	0.726	553.47	48.511	2.401	13.915	555.391	87.929	780.071	543.706	6.056	1.255	3.238	7.448	6.128	0.655	11.649	381.14	0.88	0.606	1.461	1.754	0.683	57.805	13.107	50.216	27.694	0.736	0.768	1.013	3172.39	1129.16	2043.23	942.256	1100.97	1.80951	0.975036	0.834474	1.16844	48.392
B3496_HQ	Female	3.637	0.504	0.427	0.418	1.246	0.346	13.759	1.284	2.199	0.681	903.641	74.845	3.922	9.176	624.592	108.632	1188.31	631.812	8.383	1.675	3.61	9.139	6.645	0.764	7.423	262.057	0.712	0.646	1.679	2.027	0.858	41.21	8.886	25.543	16.363	0.715	0.806	1.05	3969.63	1562.15	2407.48	1395.15	1012.33	1.54113	0.648038	0.893096	0.725608	35.108
B3501_HQ	Male	1.657	0.336	0.339	0.437	1.019	0.361	7.637	1.075	1.213	0.787	626.587	52.832	2.682	10.605	463.948	77.178	1027.78	435.606	6.216	1.34	2.438	7.576	5.497	0.77	10.562	235.175	0.922	0.56	1.252	1.434	0.797	34.67	9.03	26.434	16.069	0.873	0.747	0.922	3075.36	1112.09	1963.27	1180.19	783.088	1.7654	0.704161	1.06124	0.663529	33.007
B3503_HQ	Female	0.709	0.248	0.393	0.395	1.103	0.271	10.428	0.98	1.096	0.521	642.975	62.089	2.789	10.221	493.848	75.896	1023.08	527.904	7.751	1.228	2.748	8.091	7.348	0.668	7.797	287.163	0.757	0.444	1.185	1.797	0.556	50.818	10.785	45.638	20.695	0.579	0.691	0.868	3312.56	1159.9	2152.65	1183.55	969.108	1.85589	0.835509	1.02038	0.818817	40.656
B3504_HQ	Male	1.945	0.482	0.484	0.319	1.199	0.365	13.258	1.271	1.519	0.65	907.098	89.249	3.327	13.1	579.745	96.723	1609.15	595.774	10.37	1.482	3.123	9.421	7.064	0.747	10.891	274.173	0.824	0.581	1.444	1.432	0.547	47.014	11.762	37.684	20.563	0.831	0.853	0.906	4357.37	1516.57	2840.79	1821.9	1018.89	1.87317	0.67184	1.20133	0.559249	44.266
B3510_HQ	Male	1.481	0.377	0.397	0.316	1.292	0.346	10.654	1.179	1.491	0.658	789.396	69.603	3.323	10.059	556.231	72.886	869.003	602.466	9.133	1.705	3.454	7.13	9.17	0.757	11.983	330.849	1.315	0.746	1.664	1.577	1.037	54.289	11.482	43.767	19.051	0.853	1.008	1.024	3503.15	1373.03	2130.12	1033.12	1097	1.5514	0.798966	0.752438	1.06184	41.738
B3512_HQ	Male	1.529	0.385	0.388	0.277	1.292	0.364	12.53	1.194	1.359	0.731	832.007	58.978	3.638	11.602	613.666	75.693	1170.44	633.61	8.595	1.679	3.143	6.913	6.848	0.831	9.868	371.596	1.184	0.652	1.787	1.82	0.864	47.814	12.114	27.708	18.375	1.01	0.934	1.055	3944.47	1474.96	2469.51	1328.42	1141.09	1.67429	0.773638	0.90065	0.858978	41.099
B3513_HQ	Female	1.382	0.54	0.726	0.409	2.123	0.371	31.215	2.354	2.283	0.653	1574.31	158.274	4.773	17.155	1011.79	166.311	2472.27	1310.6	19.238	2.482	5.861	18.254	10.702	0.823	13.578	474.436	1.084	0.678	2.107	2.439	0.918	72.833	14.933	47.557	38.973	0.789	1.084	1.235	7487.55	2640.45	4847.1	2838.95	2008.15	1.83571	0.760536	1.07518	0.707358	75.051
B3518_HQ	Male	2.08	0.516	0.575	0.363	1.502	0.361	15.648	1.312	1.54	0.678	937.136	85.418	3.469	10.425	621.564	77.339	1356.42	639.72	9.636	1.817	3.359	9.916	6.823	0.815	10.5	299.376	1.313	0.644	1.698	1.789	0.862	41.091	12.204	18.85	19.921	0.947	0.86	1.012	4199.5	1592.26	2607.24	1544.31	1062.93	1.63744	0.667558	0.969883	0.688288	43.889
B3519_HQ	Male	2.124	0.423	0.595	0.334	1.785	0.359	18.099	1.809	1.839	0.651	1108.85	117.208	3.772	10.369	631.879	103.47	1632.75	618.519	9.99	1.881	3.62	9.075	6.269	0.693	11.054	281.84	1.195	0.693	1.606	1.524	0.907	48.634	10.813	17.928	26.725	0.801	0.879	0.938	4691.9	1777.66	2914.24	1877.79	1036.45	1.63937	0.58304	1.05633	0.551951	49.416
B3530_HQ	Female	0.991	0.397	0.396	0.4	1.303	0.334	9.777	1.122	1.225	0.622	739.487	79.27	2.665	13.867	680.625	108.137	1040.2	684.069	10.03	1.682	3.701	10.695	7.347	0.7	15.014	395.383	0.994	0.595	1.616	1.61	0.763	58.606	14.223	62.538	33.218	0.805	0.876	1.003	3986.29	1445.19	2541.09	1256.53	1284.57	1.75831	0.888855	0.869452	1.02232	59.165
B3537_HQ	Male	0.671	0.232	0.322	0.28	0.975	0.207	11.356	1.021	1.124	0.407	873.781	77.43	3.048	16.92	541.696	89.547	1418.11	619.633	7.38	1.213	3.044	7.367	6.789	0.449	7.7	354.056	0.652	0.439	1.324	1.07	0.411	54.155	14.085	46.959	43.683	0.583	0.635	0.447	4209.2	1439.72	2769.49	1612.32	1157.17	1.92363	0.803745	1.11989	0.717701	66.249
B3544_HQ	Male	3.257	0.449	0.364	0.45	1.302	0.368	8.32	1.02	1.657	0.729	645.187	38.147	3.258	7.046	465.115	54.214	940.657	423.032	6.145	1.255	2.707	7.183	6.57	0.848	6.455	169.957	0.745	0.585	1.252	1.749	0.787	33.488	7.601	17.522	12.806	0.882	0.748	0.964	2874.82	1135.9	1738.92	1051.71	687.211	1.53087	0.604992	0.925881	0.653423	28.145
B3549_HQ	Male	0.859	0.317	0.336	0.361	0.93	0.343	7.211	0.807	1.036	0.688	526.839	36.432	2.489	12.8	416.288	60.861	843.613	458.167	6.076	1.069	2.49	5.984	5.6	0.702	7.798	287.259	0.824	0.473	1.201	1.244	0.529	39.608	11.071	29.615	24.156	0.734	0.655	0.821	2798.29	962.562	1835.72	963.25	872.474	1.90712	0.906408	1.00071	0.905761	42.829
B3550_HQ	Female	0.857	0.404	0.405	0.432	1.275	0.335	9.952	1.022	1.407	0.828	641.951	37.808	3.364	16.018	552.064	86.518	882.261	612.693	8.593	1.729	3.36	8.502	9.032	0.768	10.357	326.659	0.729	0.576	1.384	2.049	0.834	66.582	12.75	54.759	35.496	0.683	0.676	0.946	3396.06	1219.12	2176.93	1035.95	1140.98	1.78565	0.935902	0.84975	1.10138	58.336
B3555_HQ	Male	1.576	0.401	0.421	0.539	1.14	0.239	8.932	0.935	1.082	0.558	661.475	51.22	3.144	13.99	667.851	90.061	1034.91	612.28	7.595	1.289	4.307	10.521	10.047	0.734	12.037	370.683	1.161	0.512	1.796	2.003	1.06	65.407	13.123	55.437	21.936	0.862	0.879	0.942	3733.09	1355.16	2377.93	1205.14	1172.79	1.75473	0.865427	0.889301	0.973154	44.549
B3559_HQ	Female	0.743	0.245	0.368	0.601	1.177	0.234	14.849	1.653	1.313	0.582	871.494	90.311	2.974	12.98	476.61	89.529	1397.39	529.893	9.332	1.285	3.008	8.041	6.155	0.558	8.623	276.135	0.731	0.417	1.239	1.304	0.616	33.997	7.707	46.85	32.435	0.658	0.675	0.648	3933.36	1376.61	2556.76	1602.44	954.317	1.85729	0.69324	1.16405	0.595541	50.763
B3564_HQ	Male	0.634	0.157	0.318	0.139	1.166	0.213	13.898	1.499	1.389	0.339	928.355	112.507	3.23	10.865	537.653	98.571	1831.2	628.992	9.132	1.505	3.237	8.578	5.728	0.441	11.058	327.858	0.664	0.468	1.255	1.133	0.296	42.165	10.628	25.573	30.058	0.583	0.774	0.435	4652.69	1493.47	3159.22	2065.12	1094.1	2.11536	0.732588	1.38277	0.529797	50.923
B3567_HQ	Female	1.135	0.217	0.341	0.143	1.04	0.212	11.104	0.937	1.143	0.436	876.433	62.202	2.901	8.346	664.339	98.523	1661.56	561.444	8.606	1.268	3.314	7.948	6.659	0.527	12.328	338.184	0.8	0.466	1.163	1.096	0.474	44.108	10.579	33.626	27.525	0.577	0.658	0.477	4452.84	1565.19	2887.66	1841.53	1046.13	1.84493	0.668373	1.17655	0.568076	48.037
B3569_HQ	Female	1.609	0.35	0.356	0.269	1.057	0.232	6.506	0.794	0.96	0.628	497.439	31.918	2.221	10.172	421.779	54.032	591.386	389.591	5.401	1.053	2.821	5.702	7.096	0.671	8.379	243.696	1.087	0.488	1.533	1.798	0.924	46.542	10.628	25.171	17.923	0.766	0.834	0.822	2394.63	939.22	1455.41	697.252	758.162	1.5496	0.807225	0.742373	1.08736	35.71
B3580_HQ	Male	2.204	0.431	0.467	0.193	1.341	0.279	11.63	1.109	1.611	0.557	863.728	79.644	4.061	10.793	583.732	95.171	1327.5	602.367	8.985	1.59	3.488	9.294	7.497	0.77	9.371	282.597	0.824	0.506	1.439	1.886	0.773	51.917	10.995	43.283	21.066	0.624	0.761	0.938	4045.42	1476.5	2568.93	1526.89	1042.04	1.73988	0.705749	1.03413	0.682455	42.64
B3583_HQ	Male	2.268	0.312	0.304	0.316	0.875	0.281	6.835	0.864	1.272	0.753	554.161	39.66	2.596	8.529	460.654	59.747	849.771	396.432	5.364	1.324	2.995	6.57	5.44	0.654	8.523	195.871	0.724	0.451	1.213	1.486	0.542	33.972	6.947	30.522	10.45	0.55	0.704	0.894	2700.83	1035.79	1665.04	968.274	696.765	1.60751	0.672691	0.93482	0.719595	24.139
B3584_HQ	Male	2.007	0.354	0.348	0.311	0.96	0.35	9.082	1.024	1.229	0.818	624.092	49.209	2.684	7.855	408.786	52.879	858.959	429.551	5.619	1.15	2.803	6.665	5.305	0.748	7.255	189.545	0.847	0.603	1.4	1.435	0.789	33.019	7.442	22.94	11.61	0.895	0.811	0.89	2752.27	1056.72	1695.55	979.734	715.82	1.60455	0.677401	0.927151	0.730627	26.266
B3588_HQ	Female	0.664	0.269	0.351	0.367	1.254	0.242	10.59	1.214	1.306	0.52	875.353	91.465	3.179	14.182	476.252	95.372	1308.51	612.925	9.577	1.52	3.542	8.521	6.006	0.562	10.364	345.648	1.028	0.511	1.455	1.768	0.759	46.139	11.214	41.814	24.396	0.795	0.744	0.799	4011.18	1376.87	2634.3	1522.35	1111.95	1.91325	0.807592	1.10566	0.730417	46.777
B3589_HQ	Male	1.069	0.301	0.419	0.234	1.412	0.267	15.536	1.23	1.609	0.56	1046.97	90.396	4.451	12.027	701.7	110.29	1684.84	671.844	10.282	1.778	3.192	8.428	8.932	0.684	11.901	387.768	1.05	0.478	1.482	1.645	0.828	68.031	14.602	48.369	28.223	0.773	0.707	0.819	4945.13	1780.6	3164.53	1910.23	1254.29	1.77722	0.70442	1.0728	0.656617	54.841
B3591_HQ	Male	0.939	0.227	0.519	0.148	1.414	0.232	14.831	0.971	1.749	0.483	1169.01	76.744	4.552	15.96	743.904	107.85	1945.34	792.408	9.881	1.95	3.986	11.16	8.546	0.534	13.183	422.35	0.947	0.507	1.531	1.395	0.444	67.33	14.654	44.619	37.106	0.616	0.748	0.514	5519.28	1944.91	3574.37	2160.41	1413.95	1.8378	0.727001	1.1108	0.654482	63.122
B3595_HQ	Male	1.95	0.34	0.395	0.334	1.175	0.358	11.125	1.141	1.391	0.68	838.864	74.958	3.415	11.026	582.287	89.379	1151.16	612.381	7.543	1.493	3.359	7.903	7.582	0.662	9.695	301.05	1.079	0.706	1.503	1.516	1.187	56.898	8.784	39.911	14.327	0.762	0.827	0.91	3850.06	1448.79	2401.27	1338.68	1062.59	1.65743	0.733434	0.923996	0.793763	32.395
B3598_HQ	Male	1.58	0.314	0.503	0.267	1.627	0.251	17.808	2.145	1.562	0.52	1100.11	133.552	3.704	11.768	709.477	110.901	1604.34	762.748	12.045	1.721	4.121	10.859	9.047	0.756	13.989	368.025	1.358	0.55	1.623	1.906	0.974	62.794	13.65	45.746	20.078	0.908	1.03	0.964	5035.32	1845.44	3189.89	1876.95	1312.93	1.72852	0.711446	1.01708	0.699501	47.887
B3613_HQ	Female	0.896	0.477	0.501	0.575	1.403	0.345	15.158	1.484	1.567	0.636	975.232	106.315	3.411	17.075	691.536	129.795	1650.52	892.664	12.281	1.907	4.291	14.205	9.313	0.775	13.033	467.34	0.859	0.641	1.685	2.381	0.869	66.013	12.192	95.28	37.304	0.748	0.917	1.15	5232.77	1699.38	3533.39	1923.56	1609.83	2.07922	0.947303	1.13192	0.836901	63.411
B3618_HQ	Female	0.401	0.16	0.315	0.332	0.95	0.197	7.663	0.556	0.922	0.489	635.51	29.468	2.586	13.202	487.997	70.909	974.461	484.169	6.643	0.98	3.365	7.903	7.985	0.521	8.344	291.111	0.648	0.465	1.332	1.209	0.484	52.378	11.634	33.74	22.912	0.614	0.689	0.474	3163.72	1143.5	2020.22	1098.67	921.549	1.7667	0.805903	0.960798	0.838785	42.358
B3619_HQ	Female	1.738	0.554	0.559	0.424	1.966	0.352	23.478	2.604	1.882	0.773	1292.88	155.555	3.542	12.342	761.802	142.319	1747.05	958.624	12.481	2.075	5.265	13.217	7.866	0.835	12.664	369.221	1.018	0.673	2.057	2.605	1.008	57.708	14.877	46.789	32.38	0.733	0.901	1.229	5694.04	2098.8	3595.24	2077.69	1517.55	1.71299	0.723053	0.989941	0.7304	61.591
B3624_HQ	Female	0.683	0.263	0.334	0.23	1.06	0.236	8.779	0.951	0.994	0.436	707.425	63.45	2.736	10.463	569.41	76.11	1059.03	531.2	6.49	1.166	3.544	8.678	8.405	0.643	10.457	347.091	0.895	0.48	1.637	1.83	0.78	54.544	12.191	41.357	22.923	0.781	0.791	0.703	3559.17	1299.38	2259.79	1221.65	1038.14	1.73913	0.79895	0.940175	0.849788	43.142
B3625_HQ	Male	1.893	0.616	0.534	0.213	1.146	0.257	11.03	1.099	1.396	0.656	885.359	76.161	3.479	33.566	574.675	109.093	1224.31	668.498	7.316	1.598	5.099	7.103	6.874	0.728	18.688	473.781	1.951	0.65	3.441	2.662	0.85	73.394	12.592	46.579	21.271	1.094	1.371	1.155	4282.18	1492.25	2789.93	1455.81	1334.12	1.86961	0.894031	0.975575	0.916414	43.858
B3631_HQ	Male	0.353	0.1	0.272	0.341	1.037	0.202	11.347	0.829	1.107	0.415	886.339	63.363	2.97	12.737	650.896	88.464	1505.69	675.264	9.826	1.265	3.512	8.625	6.764	0.405	10.348	398.918	0.827	0.502	1.408	1.046	0.364	50.928	11.875	52.368	28.757	0.683	0.785	0.388	4491.32	1561.85	2929.47	1681.56	1247.91	1.87563	0.798992	1.07664	0.742115	51.69
B3639_HQ	Female	1.187	0.264	0.562	0.724	2.022	0.287	13.371	0.903	1.378	0.512	860.39	61.523	3.541	11.032	616.648	85.454	1462.77	599.276	9.167	1.421	4.178	12.796	8.004	0.735	9.582	268.84	0.755	0.498	1.494	2.163	0.584	47.745	9.765	29.688	21.778	0.626	0.792	1.054	4153.5	1507.96	2645.54	1638.2	1007.34	1.75438	0.668014	1.08637	0.614906	42.2
B3663_HQ	Female	1.249	0.658	0.601	0.441	1.838	0.349	19.699	1.915	1.714	0.755	1101.31	115.42	3.496	19.144	727.485	139.045	1500.46	895.282	13.395	2.269	3.601	9.726	7.602	0.759	11.769	496.032	1.008	0.565	1.683	1.952	0.884	74.586	13.979	64.536	49.318	0.676	0.876	1.039	5287.12	1866.24	3420.88	1789.46	1631.42	1.83303	0.874174	0.958857	0.911683	78.459
B3665_HQ	Female	1.091	0.262	0.415	0.515	1.182	0.276	7.906	0.763	1.132	0.504	647.868	47.508	2.972	12.318	507.746	75.762	1113.51	514.397	7.942	1.279	3.447	8.793	7.989	0.637	7.286	296.076	0.59	0.507	1.505	1.711	0.444	50.315	10.195	47.898	44.317	0.624	0.775	0.963	3429.42	1178.22	2251.2	1261.83	989.365	1.91067	0.839709	1.07096	0.78407	63.681
B3666_HQ	Male	2.244	0.39	0.575	0.402	1.558	0.365	17.61	1.661	1.886	0.804	999.767	102.886	3.576	10.507	582.504	94.939	1896.17	599.504	10.389	1.598	3.507	11.287	6.547	0.776	10.983	211.06	0.831	0.562	1.35	1.577	0.575	30.63	8.383	17.403	15.145	0.761	0.794	0.919	4652.43	1617.85	3034.58	2120.75	913.824	1.87568	0.564838	1.31085	0.430896	35.524
B3682_HQ	Male	1.291	0.455	0.393	0.436	1.063	0.337	9.948	1.173	1.172	0.767	603.249	48.652	2.816	16.44	631.467	90.317	816.692	638.268	6.61	1.413	4.332	8.553	7.637	0.724	12.064	418.652	1.022	0.586	1.78	2.073	1.002	67.202	12.805	43.489	23.897	0.666	0.863	0.973	3481.28	1260.85	2220.42	985.64	1234.78	1.76105	0.979324	0.781724	1.25277	45.058
B3683_HQ	Male	2.277	0.611	0.542	0.482	1.469	0.363	13.333	1.23	2.592	0.761	1012.32	77.116	4.704	15.963	934.536	132.563	1425.54	1052.85	11.662	1.91	5.048	12.709	11.444	0.911	15.14	444.228	0.88	0.665	2.089	2.27	1.03	75.038	14.862	60.602	36.102	0.832	1.175	1.284	5379.13	1983.04	3396.09	1669.43	1726.66	1.71257	0.870716	0.841858	1.03428	64.417
B3687_HQ	Female	1.254	0.154	0.297	0.283	1.224	0.22	11.116	0.877	1.547	0.492	942.003	70.878	3.738	16.588	671.954	110.399	1538.59	704.55	9.536	1.565	3.601	8.949	7.307	0.639	11.878	396.614	0.944	0.497	1.591	1.907	0.539	58.541	12.005	42.899	32.42	0.635	0.791	0.725	4669.74	1640.9	3028.84	1749.4	1279.44	1.84583	0.779714	1.06612	0.731357	55.544
B3688_HQ	Female	0.557	0.071	0.315	0.287	1.249	0.216	14.252	0.862	1.501	0.397	1082.79	86.047	3.476	11.069	523.505	96.12	1753.47	596.91	9.928	1.42	3.242	8.532	5.15	0.391	8.908	249.242	0.496	0.443	1.288	1.058	0.27	37.722	8.666	48.167	32.975	0.583	0.685	0.385	4592.65	1634.46	2958.19	1957.94	1000.24	1.80989	0.611972	1.19791	0.510865	52.456
B3694_HQ	Male	1.796	0.324	0.504	0.32	1.524	0.286	16.859	1.571	1.74	0.568	1033.48	98.626	3.837	8.39	566.384	90.512	1603.02	561.303	10.228	1.672	2.922	7.307	5.588	0.71	8.04	246.325	0.755	0.463	1.305	1.435	0.531	41.007	8.541	34.855	17.493	0.519	0.671	0.839	4382.25	1632.94	2749.32	1812.27	937.048	1.68367	0.573843	1.10982	0.517058	37.727
B3697_HQ	Female	1.206	0.269	0.333	0.549	1.086	0.232	9.268	0.706	1.152	0.473	767.716	53.607	3.242	10.464	546.972	79.81	1059.66	616.933	7.44	1.359	3.564	8.651	9.029	0.606	8.8	304.503	0.919	0.485	1.554	1.618	0.73	51.271	9.729	29.909	30.059	0.724	0.767	0.731	3626.13	1339.12	2287.01	1215.72	1071.29	1.70784	0.799994	0.90785	0.881196	48.753
B3698_HQ	Female	1.819	0.426	0.391	0.355	1.173	0.357	7.669	1.063	1.258	0.648	564.622	52.346	2.632	16.235	377.206	66.166	815.744	416.409	5.791	1.274	2.549	5.561	4.94	0.68	8.51	282.167	0.935	0.507	1.442	1.274	0.558	40.749	11.324	23.809	20.777	0.766	0.787	0.937	2741.86	963.959	1777.9	959.974	817.923	1.84437	0.848504	0.995866	0.852026	39.507
B3702_HQ	Male	1.577	0.464	0.374	0.204	0.978	0.243	9.937	0.791	1.272	0.531	756.723	48.629	3.725	10.442	571.431	75.955	1199.58	554.923	8.234	1.358	3.124	7.14	7.579	0.587	7.588	277.491	0.89	0.467	1.339	1.593	0.777	54.801	10.628	25.561	14.286	0.74	0.678	0.607	3663.25	1353.28	2309.97	1345.27	964.703	1.70695	0.712865	0.994082	0.717109	34.625
B3703_HQ	Female	1.718	0.317	0.462	0.523	1.27	0.282	13.293	1.315	1.605	0.478	826.432	83.045	3.358	11.05	434.997	86.138	1258.17	512.07	8.005	1.617	3.389	8.025	5.302	0.647	7.312	231.85	0.554	0.467	1.345	1.503	0.486	24.82	5.391	53.073	27.755	0.559	0.723	1.065	3620.41	1290.74	2329.67	1450.79	878.882	1.80491	0.680913	1.124	0.605795	42.352
B3704_HQ	Male	0.697	0.319	0.468	0.135	1.416	0.219	11.415	0.888	1.198	0.44	950.485	78.492	3.198	13.235	679.817	108.076	1789.38	692.361	9.74	1.459	3.803	11.479	6.642	0.426	11.06	412.809	0.808	0.512	1.466	1.549	0.415	52.483	11.532	41.247	34.822	0.695	0.792	0.624	4936.61	1656.63	3279.97	2004.17	1275.8	1.9799	0.770118	1.20978	0.636575	57.328
B3711_HQ	Female	2.434	0.486	0.59	0.361	1.852	0.36	18.398	1.541	2.204	0.569	1162.49	105.578	4.356	11.601	652.66	117.624	1956.34	701.637	10.331	1.487	3.88	11.106	6.836	0.625	7.026	257.767	0.868	0.719	1.615	1.946	0.905	38.651	6.878	34.515	16.225	0.811	0.899	1.028	5145.2	1854.12	3291.09	2207.34	1083.75	1.77502	0.584511	1.19051	0.490977	34.927
B3712_HQ	Male	0.594	0.323	0.391	0.224	1.188	0.253	11.766	1.096	1.249	0.57	859.729	70.125	3.097	14.545	642.327	94.707	1386.42	689.921	11.174	1.492	4.21	12.162	8.822	0.681	15.103	405.295	1.558	0.533	1.757	1.895	0.924	54.163	15.39	46.39	27.534	0.835	0.975	0.79	4390.21	1529.45	2860.76	1582.31	1278.45	1.87045	0.835886	1.03456	0.807961	56.337
B3715_HQ	Female	1.044	0.397	0.36	0.307	0.777	0.359	5.235	0.769	0.871	0.653	412.462	29.614	1.916	9.473	333.317	49.174	601.96	310.839	4.592	0.954	2.009	4.424	4.289	0.634	6.311	187.846	0.606	0.449	1.075	1.246	0.361	28.46	8.738	27.856	16.01	0.712	0.607	0.866	2057.57	761.897	1295.68	698.179	597.496	1.70059	0.784221	0.916369	0.855792	30.58
B3716_HQ	Female	0.815	0.205	0.367	0.394	1.245	0.275	11.247	1.04	1.38	0.534	850.677	63.023	3.418	11.698	534.796	76.882	1461.6	600.793	10.605	1.706	3.66	10.527	8.496	0.798	9.896	264.625	0.746	0.494	1.389	1.974	0.698	48.837	11.829	57.464	26.867	0.567	0.713	0.991	4083.27	1411.64	2671.63	1628.27	1043.36	1.89257	0.739111	1.15345	0.64078	50.845
B3719_HQ	Female	1.511	0.591	0.596	0.608	1.391	0.362	13.347	1.32	1.534	0.755	870.686	83.822	3.642	18.26	744.205	135.564	1407.21	731.472	10.108	1.784	4.035	10.126	8.196	0.877	11.436	447.951	1.137	0.67	1.833	2.412	0.898	76.2	19.081	64.65	41.482	0.73	0.794	1.137	4722.41	1646.54	3075.88	1660.61	1415.27	1.86809	0.859546	1.00855	0.852262	72.685
B3723_HQ	Female	0.623	0.228	0.399	0.192	1.227	0.284	11.505	1.01	1.197	0.49	614.476	46.417	2.997	9.155	503.921	62.874	867.778	536.715	7.782	1.407	3.007	7.178	8.12	0.74	7.976	308.305	0.742	0.441	1.287	1.448	0.59	49.436	11.669	40.703	24.011	0.585	0.709	0.79	3138.41	1143.08	1995.34	997.14	998.196	1.74558	0.873253	0.872329	1.00106	44.944
B3728_HQ	Male	1.156	0.305	0.496	0.459	1.517	0.289	19.302	1.908	1.641	0.496	1111.35	135.903	3.779	11.467	657.101	105.587	1973.67	776.914	13.323	1.792	4.777	13.18	7.963	0.751	10.724	323.968	0.938	0.593	1.902	1.63	0.605	51.355	10.596	35.051	23.891	0.667	1.028	0.95	5309.02	1806.36	3502.66	2244.79	1257.87	1.93907	0.696357	1.24272	0.560351	49.499
B3729_HQ	Female	1.229	0.127	0.3	0.458	1.118	0.212	10.559	0.877	1.318	0.485	879.237	68.515	3.177	15.374	667.786	102.996	1808.78	659.353	8.374	1.463	3.595	9.563	7.708	0.496	16.188	367.57	0.756	0.503	1.524	1.28	0.4	55.172	11.988	37.962	20.196	0.581	0.754	0.611	4768.59	1572.48	3196.11	2008.48	1187.63	2.03253	0.755258	1.27727	0.591305	41.81
B3739_HQ	Female	1.155	0.176	0.163	0.368	0.594	0.231	6.193	0.72	0.915	0.471	464.135	30.032	2.031	19.037	325.573	56.131	596.341	316.87	3.949	0.911	3.426	4.1	4.751	0.54	6.349	251.393	0.761	0.469	2.263	1.334	0.676	36.201	7.561	27.838	21.683	0.834	0.957	0.958	2198.09	809.483	1388.61	709.124	679.483	1.71542	0.839404	0.876021	0.958201	34.494
B3740_HQ	Female	2.037	0.639	0.518	0.512	1.429	0.368	13.435	1.308	1.838	0.768	848.458	80.362	3.568	14.137	722.166	100.636	1243.82	811.328	9.877	1.848	4.697	11.926	8.801	0.976	13.02	367.16	1.055	0.72	1.79	2.156	1.345	56.967	11.823	41.272	19.741	0.791	0.978	1.186	4405.46	1603.94	2801.51	1456.3	1345.21	1.74664	0.838691	0.90795	0.923719	43.472
B3741_HQ	Male	1.007	0.429	0.407	0.363	1.177	0.347	9.907	1.409	1.322	0.834	739.579	77.816	2.938	15.097	684.283	117.296	1108.01	722.038	9.016	2.062	3.978	10.448	8.015	0.813	13.361	453.194	1.177	0.647	1.756	2.1	0.765	93.254	17.373	57.841	20.607	0.709	0.989	1.122	4183.48	1449.84	2733.64	1334.13	1399.52	1.88548	0.965291	0.92019	1.04901	48.986
B3746_HQ	Male	1.459	0.497	0.569	0.199	1.42	0.25	11.737	0.859	1.435	0.548	851.502	63.079	3.803	13.396	727.169	91.933	1465.71	670.297	9.481	1.435	4.457	12.516	9.347	0.634	16.584	373.215	1.252	0.53	1.746	1.88	0.798	53.698	9.699	42.143	22.364	0.803	1.031	0.857	4470.33	1608.61	2861.73	1650.78	1210.95	1.77901	0.752792	1.02622	0.733561	43.43
B3752_HQ	Male	1.459	0.381	0.476	0.31	1.305	0.349	12.421	1.344	1.485	0.68	857.031	76.694	3.83	13.224	561.529	87.303	1460.9	601.427	8.519	1.655	3.046	8.948	6.885	0.7	7.931	275.231	0.707	0.533	1.336	1.421	0.554	46.545	11.128	32.071	27.454	0.738	0.707	0.91	4119.16	1446.94	2672.23	1651.42	1020.81	1.84682	0.705496	1.14132	0.618139	48.508
B3754_HQ	Male	1.211	0.296	0.303	0.243	0.952	0.338	7.285	0.741	1.051	0.56	551.841	41.482	2.532	8.702	403.609	64.003	818.915	395.575	4.899	1.222	2.449	6.221	4.768	0.517	8.24	194.724	0.81	0.621	1.09	1.471	0.749	36.05	8.699	33.137	18.046	0.718	0.654	0.748	2625.47	975.193	1650.28	942.843	707.436	1.69226	0.725432	0.966827	0.750322	32.971
B3760_HQ	Male	0.988	0.36	0.593	0.374	1.716	0.358	19.127	1.565	1.842	0.632	1112.46	106.213	4.35	12.917	699.771	106.754	1930.62	743.587	13.315	2.221	4.734	13.807	8.179	0.587	10.975	331.402	1.103	0.772	1.762	1.73	0.885	59.874	12.852	53.009	31.192	0.862	1.013	1.015	5295.51	1851.08	3444.43	2175.25	1269.18	1.86077	0.685644	1.17512	0.583465	59.049
B3766_HQ	Male	1.792	0.376	0.38	0.306	1.054	0.35	9.257	1.315	1.409	0.735	739.06	68.858	2.96	11.504	525.686	91.988	1190.02	528.339	8.821	1.374	2.71	9.001	7.464	0.946	11.527	281.688	1.24	0.642	1.303	1.736	1.065	47.71	12.098	28.492	21.903	0.884	0.833	1.245	3618.07	1289	2329.07	1376.4	952.667	1.80688	0.739073	1.06781	0.692142	45.008
B3770_HQ	Male	1.698	0.622	0.613	0.415	1.542	0.345	15.91	1.429	1.636	0.59	1013.66	105.174	3.586	14.379	902.573	150.484	1404.57	915.252	12.436	1.937	5.267	13.449	9.721	0.8	19.315	484.804	1.15	0.684	2.219	2.234	0.975	86.443	15.3	54.431	26.957	0.909	1.334	1.232	5276.08	1953.02	3323.07	1693.54	1629.52	1.7015	0.834361	0.867142	0.962196	56.643
B3782_HQ	Male	0.714	0.193	0.296	0.201	1.05	0.221	10.773	0.971	1.273	0.516	826.828	63.54	3.294	12.966	617.78	83.144	1181.01	630.95	8.161	1.372	3.244	7.637	7.315	0.516	11.185	356.052	0.723	0.498	1.387	1.676	0.429	55.947	15.036	49.597	45.04	0.652	0.769	0.497	4003.45	1469.17	2534.28	1351.95	1182.32	1.72497	0.804754	0.920214	0.874529	69.476
B3784_HQ	Male	0.919	0.374	0.706	0.263	2.17	0.263	27.306	2.077	2.268	0.609	1451.06	157.401	6.628	14.025	834.505	114.997	2099.92	965.059	17.383	2.365	5.23	12.306	10.053	0.879	12.708	442.785	1.185	0.57	1.994	3.97	0.981	69.893	15.389	47.239	37.904	0.892	1.022	0.915	6366.22	2336.17	4030.05	2406.22	1623.82	1.72506	0.695079	1.02999	0.674843	72.74
B3786_HQ	Male	2.869	0.422	0.331	0.38	0.876	0.35	7.237	0.965	1.501	0.692	550.392	39.393	2.813	9.433	451.69	63.21	749.91	385.698	5.001	1.219	2.958	8.493	6.022	0.794	9.193	191.274	0.983	0.736	1.471	1.502	0.906	41.559	9.363	18.244	8.737	0.985	1.054	1.112	2579.77	1026.07	1553.7	874.71	678.993	1.51423	0.661745	0.85249	0.776249	24.878
B3788_HQ	Female	1.356	0.216	0.451	0.217	2.124	0.282	8.508	0.94	1.116	0.541	594.722	45.449	2.675	12.144	444.902	60.757	780.83	402.67	5.797	1.233	2.756	5.045	5.963	0.674	6.714	259.058	0.583	0.457	1.26	1.299	0.469	43.476	8.98	48.321	23.23	0.56	0.648	0.813	2777.24	1062.25	1714.99	907.818	807.168	1.61448	0.759866	0.854618	0.88913	39.264
B3792_HQ	Male	0.594	0.186	0.442	0.302	1.586	0.292	16.105	1.354	1.512	0.546	994.274	98.062	4.003	13.143	571.002	108.703	1627	664.408	10.765	1.638	3.426	10.745	8.71	0.765	9.34	314.965	0.965	0.51	1.468	1.849	0.725	61.041	14.419	49.66	30.817	0.584	0.788	1.015	4627.71	1597.07	3030.63	1862.41	1168.22	1.89762	0.731474	1.16614	0.62726	57.731
B3806_HQ	Male	1.885	0.45	0.544	0.467	1.636	0.371	19.961	1.63	2.052	0.715	1237.99	131.519	4.642	16.461	750.619	112.619	1834.41	813.183	12.858	2.031	4.3	12.905	8.805	0.791	12.272	382.803	1.35	0.808	1.855	2.39	1.266	65.406	14.356	61.717	31.763	0.833	0.998	1.39	5552.04	2029.41	3522.64	2114.03	1408.6	1.73579	0.694095	1.0417	0.666309	61.118
B3807_HQ	Female	1.235	0.134	0.285	0.318	1.153	0.209	12.333	1.149	1.504	0.408	863.67	72.285	3.031	11.124	525.878	90.597	1470.91	483.269	7.247	1.184	3.198	7.414	5.535	0.403	7.298	281.221	0.523	0.426	1.353	1.282	0.474	36.155	6.76	33.192	26.557	0.56	0.655	0.52	3961.45	1415.94	2545.51	1655.69	889.818	1.79775	0.628428	1.16932	0.537429	41.49
B3810_HQ	Female	1.153	0.363	0.466	0.557	1.268	0.327	8.516	0.939	1.19	0.597	696.626	71.141	2.926	13.511	564.019	105.948	1309.32	522.675	8.015	1.468	2.903	8.936	5.559	0.57	10.982	305.878	1.083	0.637	1.351	1.822	0.81	41.567	10.389	38.584	26.452	0.746	0.775	0.982	3771.05	1283.82	2487.23	1513.19	974.032	1.93736	0.758696	1.17866	0.643693	46.509
B3814_HQ	Female	NA	NA	NA	NA	NA	NA	NA	NA	NA	NA	NA	NA	NA	NA	NA	NA	NA	NA	NA	NA	NA	NA	NA	NA	NA	NA	NA	NA	NA	NA	NA	NA	NA	NA	NA	NA	NA	NA	NA	NA	NA	NA	NA	NA	NA	NA	NA	NA
B3820_HQ	Female	0.449	0.064	0.234	0.325	0.864	0.2	7.236	0.575	1.042	0.399	608.991	41.51	2.748	11.885	410.603	58.155	1127.44	464.943	7.064	1.067	2.423	6.263	5.732	0.335	6.761	229.437	0.449	0.401	1.001	1.035	0.256	35.38	7.666	34.067	23.175	0.488	0.553	0.341	3101.56	1037.62	2063.94	1247.61	816.332	1.9891	0.786734	1.20237	0.654319	38.689
B3828_HQ	Male	1.314	0.453	0.523	0.46	1.586	0.349	18.798	1.824	1.815	0.564	1035.9	113.612	3.778	15.152	718.064	132.024	1519.67	932.812	13.929	1.939	4.355	13.982	9.675	0.813	12.69	394.068	1.133	0.646	2.074	2.276	0.868	53.291	10.957	46.701	27.856	0.766	1.019	1.461	5099.2	1791.9	3307.3	1800.56	1506.73	1.84569	0.840855	1.00483	0.836811	54.688
B3842_HQ	Male	2.38	0.386	0.306	0.288	0.869	0.348	7.487	0.872	1.256	0.607	547.211	42.827	2.673	7.04	388.461	47.191	768.192	407.191	5.292	1.138	2.213	5.565	5.81	0.636	6.123	189.335	0.722	0.441	1.053	1.384	0.395	31.58	7.273	22.661	11.056	0.686	0.671	0.73	2520.35	956.729	1563.62	874.408	689.212	1.63434	0.720384	0.913956	0.788204	24.979
B3843_HQ	Female	2.057	0.586	0.471	0.355	1.325	0.351	10.802	1.124	1.469	0.631	852.186	72.872	3.376	9.833	534.265	84.465	1209.62	630.447	10.368	1.708	3.482	8.113	7.431	0.697	8.847	261.169	1.137	0.736	1.543	1.991	1.013	44.126	9.967	28.073	24.26	0.772	0.782	0.927	3833.38	1414.56	2418.82	1389.58	1029.24	1.70995	0.727607	0.982341	0.740687	46.429
B3846_HQ	Male	1.432	0.306	0.467	0.428	1.316	0.296	16.331	1.367	1.667	0.628	971.214	85.221	4.084	14.533	675.231	99.286	1599.35	650.685	11.463	1.752	4.4	11.219	8.06	0.834	12.69	306.178	0.916	0.607	1.809	1.704	0.695	51.57	9.736	35.461	23.236	0.743	1.019	1.137	4609.07	1681.35	2927.72	1814.44	1113.28	1.74129	0.662132	1.07916	0.613564	46.185
B3855_HQ	Female	0.899	0.413	0.596	0.358	1.647	0.349	17.955	1.674	1.672	0.847	1099.75	115.379	4.136	19.514	607.454	124.621	1663.57	754.644	12.312	1.969	4.549	11.598	7.307	0.696	11.153	385.164	1.324	0.785	1.937	2.113	1.191	66.266	16.443	67.034	36.691	0.838	1.008	1.33	5047.19	1744.35	3302.84	1940.65	1362.19	1.89345	0.780919	1.11254	0.701927	67.466
B3859_HQ	Female	0.696	0.1	0.307	0.25	1.348	0.216	12.882	1.123	1.537	0.438	1038.3	82.647	3.801	16.673	637.257	115.131	1766.08	665.751	9.079	1.483	3.244	8.446	7.952	0.445	12.658	394.498	0.584	0.507	1.315	1.16	0.467	45.055	9.489	71.327	44.162	0.619	0.69	0.479	4958.2	1703.07	3255.13	1992.18	1262.95	1.91133	0.741571	1.16975	0.633955	63.759
B3866_HQ	Male	1.622	0.377	0.51	0.2	1.707	0.252	18.129	1.7	1.519	0.461	1106.76	133.919	3.612	12.336	724.737	133.608	2079.55	769.772	11.062	1.541	3.767	12.705	7.439	0.616	11.018	340.685	1.01	0.503	1.484	1.74	0.774	47.635	12.309	36.147	24.034	0.736	0.791	0.825	5507.59	1866.71	3640.88	2376.84	1264.04	1.95043	0.67715	1.27328	0.531816	49.031
B3872_HQ	Female	1.073	0.326	0.555	0.227	1.891	0.272	24.294	1.998	2.094	0.564	1424.75	155.841	5.157	12.968	757.192	132.312	2548.2	1032.35	17.145	2.119	4.49	17.695	11.715	0.765	11.196	384.536	1.016	0.551	1.676	2.245	0.933	67.72	17.223	46.292	33.941	0.782	0.858	0.867	6725.83	2226.19	4499.64	2872.69	1626.95	2.02123	0.730825	1.29041	0.566353	70.09
B3875_HQ	Female	1.312	0.313	0.34	0.331	1.172	0.233	7.171	0.882	1.026	0.516	629.468	50.798	2.416	10.773	514.791	84.734	1019.12	470.345	6.944	1.016	3.137	7.047	6.658	0.65	8.208	278.778	0.81	0.475	1.377	1.87	0.739	41.926	9.869	46.417	32.492	0.749	0.803	0.818	3246.53	1165.11	2081.41	1176.56	904.852	1.78644	0.776621	1.00982	0.769066	50.765
B3883_HQ	Male	0.802	0.231	0.371	0.283	1.332	0.219	12.662	0.944	1.388	0.491	995.416	80.863	3.696	17.47	667.353	103.439	2013.35	661.265	9.52	1.406	3.661	9.512	6.489	0.455	13.799	355.238	0.698	0.518	1.654	1.74	0.404	54.378	13.828	51.651	36.137	0.697	0.767	0.631	5124.75	1691.05	3433.7	2228.44	1205.27	2.03052	0.712734	1.31778	0.540858	60.638
B3884_HQ	Male	1.36	0.334	0.456	0.243	1.306	0.341	13.861	1.28	1.304	0.635	849.212	70.029	3.235	12.035	623.341	77.08	1175.35	542.445	8.601	1.532	3.244	7.964	7.07	0.664	11.083	328.879	1.229	0.687	1.54	1.639	1.017	59.956	11.442	55.059	30.112	0.814	0.841	1.076	3908.3	1502.12	2406.18	1347.09	1059.09	1.60185	0.705063	0.896791	0.786207	52.048
B3886_HQ	Male	1.479	0.33	0.365	0.304	1.106	0.332	9.475	0.858	1.222	0.554	613.922	44.643	2.481	6.184	438.841	56.452	822.578	394.601	6.176	1.257	3.013	6.204	5.501	0.483	6.516	194.509	0.861	0.656	1.249	1.782	0.66	36.162	7.233	21.728	16.472	0.707	0.751	0.853	2708.5	1076.23	1632.27	940.108	692.159	1.51665	0.643131	0.873517	0.736255	31.225
B3888_HQ	Female	1.359	0.364	0.445	0.346	1.355	0.24	9.837	1.193	1.161	0.527	708.075	66.511	2.855	14.149	479.129	67.276	888.85	454.383	5.975	1.344	2.868	5.545	5.15	0.609	6.849	301.575	0.882	0.434	1.293	1.657	0.833	54.199	11.908	31.901	22.435	0.709	0.699	1.066	3155.99	1211.17	1944.82	1046.77	898.043	1.60574	0.741468	0.864267	0.857915	41.809
B3894_HQ	Male	NA	NA	NA	NA	NA	NA	NA	NA	NA	NA	NA	NA	NA	NA	NA	NA	NA	NA	NA	NA	NA	NA	NA	NA	NA	NA	NA	NA	NA	NA	NA	NA	NA	NA	NA	NA	NA	NA	NA	NA	NA	NA	NA	NA	NA	NA	NA	NA
B3898_HQ	Male	2.374	0.332	0.507	0.183	1.805	0.293	21.318	1.862	2.061	0.587	1353.21	149.208	4.36	12.368	685.944	130.505	2469.92	746.984	13.602	2.13	3.763	13.728	7.036	0.795	10.538	275.428	0.775	0.579	1.609	2.004	0.847	52.22	10.292	43.386	23.987	0.702	0.851	1.144	6049.24	2079.89	3969.35	2781.33	1188.02	1.90844	0.571194	1.33725	0.427141	49.451
B3899_HQ	Male	1.809	0.518	0.437	0.49	1.214	0.342	10.284	1.007	1.352	0.685	705.037	56.017	2.97	9.891	607.422	83.769	922.848	564.111	7.133	1.58	3.349	7.441	6.373	0.797	9.453	270.156	0.71	0.602	1.463	2.163	0.87	45.046	8.743	25.67	17.788	0.652	0.781	0.966	3381.94	1338.72	2043.22	1084.79	958.43	1.52624	0.715929	0.810315	0.883519	35.171
B3901_HQ	Male	2.627	0.593	0.546	0.593	1.481	0.365	15.322	1.302	1.806	0.681	911.29	88.375	3.386	10.17	506.356	75.457	1397.64	522.435	6.886	1.555	3.799	8.459	4.639	0.75	9.493	203.487	0.831	0.538	1.515	1.744	0.688	31.649	5.789	16.303	7.841	0.776	1.139	1.479	3849.79	1452.13	2397.66	1585.31	812.346	1.65113	0.559416	1.09171	0.51242	22.097
B3902_HQ	Male	1.008	0.325	0.533	0.203	1.928	0.241	23.648	1.682	1.924	0.859	1518.16	126.361	5.17	15.662	924.198	146.424	2513.72	1050.55	16.294	1.958	5.781	15.681	11.317	0.663	18.198	467.861	1.203	0.695	2.029	2.081	0.747	75.844	19.939	61.636	44.566	0.858	1.168	0.754	7081.86	2487.87	4593.99	2823.22	1770.78	1.84656	0.711764	1.13479	0.627218	82.665
B3903_HQ	Female	1.767	0.261	0.355	0.214	1.058	0.282	9.61	1.091	1.261	0.515	634.088	49.097	2.657	10.747	404.275	72.348	930.355	340.894	5.287	1.088	2.381	5.283	4.665	0.692	4.671	204.387	0.424	0.423	1.088	1.617	0.356	27.086	5.703	51.566	28.006	0.479	0.552	0.741	2807.37	1060.75	1746.62	1071.79	674.825	1.64659	0.636177	1.01041	0.629622	40.112
B3918_HQ	Male	1.094	0.284	0.436	0.317	1.166	0.329	12.053	1.083	1.297	0.675	756.944	55.396	3.255	11.912	600.231	79.399	1204.54	642.931	9.096	1.498	4.208	10.746	9.231	0.639	11.304	328.659	1.182	0.721	1.734	1.721	1.015	58.932	11.804	54.366	18.774	0.831	0.933	1.012	3901.75	1385.83	2515.91	1366.48	1149.43	1.81545	0.829415	0.986037	0.841161	41.495
B3920_HQ	Female	0.447	0.439	0.505	0.381	1.281	0.332	9.303	1.074	1.117	0.691	615.996	49.442	2.656	16.866	633.188	87.377	985.156	689.065	7.724	1.369	4.065	12.473	9.517	0.739	14.338	443.635	1.049	0.659	2.087	2.229	0.975	74.616	15.76	74.458	36.442	0.792	1.081	1.314	3800.64	1274.33	2526.31	1156.62	1369.69	1.98246	1.07483	0.907632	1.18421	61.714
B3923_HQ	Male	1.755	0.39	0.558	0.329	1.713	0.36	18.613	1.626	1.693	0.668	1103.56	108.388	4.212	11.861	660.047	118.078	2022.99	812.577	11.804	1.796	3.585	12.436	7.405	0.771	9.16	290.043	0.894	0.528	1.521	1.872	0.64	37.734	10.654	24.726	26.401	0.785	0.81	0.97	5313.95	1800.46	3513.49	2278.89	1234.61	1.95144	0.685716	1.26572	0.541758	50.524
B3927_HQ	Male	1.707	0.276	0.349	0.443	1.028	0.243	8.416	1.061	1.221	0.547	604.14	51.041	2.466	7.853	523.679	73.124	841.202	422.873	5.166	1.163	3.008	6.605	5.333	0.572	8.404	264.569	0.966	0.455	1.229	1.374	0.748	34.213	7.748	27.589	14.365	0.802	0.768	0.69	2927.44	1150.23	1777.21	983.497	793.709	1.54509	0.690044	0.855044	0.807027	28.817
B3936_HQ	Male	1.939	0.589	0.547	0.494	1.407	0.37	15.048	1.514	1.793	0.731	924.338	96.825	3.765	12.866	838.061	129.573	1317.33	884.679	11.091	2.218	4	11.546	10.023	0.9	11.566	481.755	1.251	0.641	1.78	2.255	1.126	89.227	17.807	55.388	25.011	0.747	0.875	1.1	4962.18	1796.39	3165.78	1573.74	1592.04	1.7623	0.886243	0.876054	1.01163	56.06
B3937_HQ	Male	0.982	0.295	0.381	0.273	1.17	0.237	13.63	1.538	1.464	0.534	931.205	94.093	3.558	12.792	595.078	100.643	1592.32	642.385	9.307	1.234	3.329	8.671	6.96	0.663	9.735	363.049	0.934	0.443	1.38	2.464	0.775	57.247	16.322	35.506	28.32	0.763	0.694	0.919	4541.29	1554.88	2986.41	1813.97	1172.44	1.92067	0.754036	1.16663	0.646336	55.546
B3939_HQ	Male	1.9	0.493	0.438	0.314	1.214	0.344	9.937	0.884	1.37	0.577	812.063	67.032	3.289	10.066	642.547	99.751	1308.4	565.162	8.689	1.607	3.591	9.371	7.939	0.74	11.653	281.436	1.29	0.72	1.447	2.113	0.958	44.996	11.182	42.027	18.431	0.847	0.855	0.998	3976.67	1481.37	2495.3	1499.19	996.11	1.68446	0.672425	1.01203	0.664432	40.332
B3942_HQ	Female	0.171	0.113	0.299	0.299	1.027	0.206	11.029	0.798	1.185	0.351	742.119	50.16	3.147	11.343	544.482	82.979	1240.8	604.931	9.065	1.632	3.138	7.278	7.194	0.391	10.287	313.326	0.657	0.478	1.343	1.057	0.313	47.115	11.722	39.394	30.255	0.635	0.795	0.383	3781.89	1310.47	2471.43	1395.15	1076.28	1.88591	0.821297	1.06462	0.771448	52.09
B3944_HQ	Male	1.325	0.302	0.371	0.268	0.976	0.333	9.411	1.054	1.232	0.583	594.001	63.921	2.613	8.168	374.539	59.715	751.066	395.727	5.809	1.372	2.573	4.627	4.252	0.489	6.476	221.753	0.884	0.631	1.313	1.198	0.604	44.629	9.833	32.997	12.486	0.757	0.719	0.716	2619.72	991.364	1628.36	891.048	737.311	1.64254	0.743734	0.89881	0.827465	29.501
B3946_HQ	Male	2.01	0.414	0.585	0.339	1.627	0.347	17.526	1.975	1.586	0.77	1009.14	117.523	3.415	8.017	610.737	96.805	1499.38	591.297	10.136	1.834	3.339	9.229	6.833	0.746	12.217	275.059	1.288	0.699	1.511	1.693	1.066	42.961	9.927	41.602	17.374	0.819	0.942	1.064	4403.83	1655.03	2748.8	1736.46	1012.34	1.66087	0.611674	1.0492	0.58299	39.471
B3950_HQ	Male	0.949	0.352	0.389	0.349	1.255	0.35	10.677	1.13	1.224	0.693	675.716	54.35	2.953	12.749	443.502	76.271	1040.01	450.129	7.241	1.279	2.393	6.481	6.585	0.74	6.392	256.264	0.847	0.505	1.191	1.229	0.64	38.166	11.289	35.419	32.509	0.721	0.688	0.79	3184.42	1143.21	2041.21	1193.71	847.5	1.7855	0.741331	1.04417	0.709974	52.626
B3951_HQ	Male	1.17	0.282	0.352	0.264	1.019	0.282	9.794	0.972	1.235	0.537	683.989	50.193	3.087	11.524	516.599	70.107	990.223	538.437	8.695	1.605	2.876	7.02	7.448	0.825	10.811	281.653	0.826	0.455	1.242	1.52	0.683	50.178	12.414	32.157	27.212	0.579	0.719	0.919	3329.9	1223.94	2105.96	1133.02	972.944	1.72063	0.794925	0.925708	0.858721	49.972
B3952_HQ	Female	0.858	0.333	0.38	0.512	1.074	0.239	9.802	1.078	1.292	0.576	803.996	57.443	3.529	15.51	591.928	85.244	1141.21	610.798	8.025	1.357	4.112	10.003	9.019	0.689	10.728	387.362	1.218	0.558	1.76	1.838	0.881	66.349	12.996	35.848	24.48	0.838	0.841	0.861	3905.56	1422.05	2483.51	1313.76	1169.75	1.74643	0.822579	0.923849	0.890383	47.408
B3958_HQ	Male	0.631	0.16	0.425	0.211	1.357	0.217	16.633	1.193	1.635	0.439	1183.88	93.679	4.273	15.253	859.889	114.878	2183.09	979.225	13.385	1.761	4.723	12.555	10.787	0.58	15.244	506.398	1.034	0.57	2.126	2.07	0.578	74.104	15.558	58.014	30.425	0.712	1.019	0.716	6209.42	2078.46	4130.96	2423.87	1707.09	1.98751	0.821325	1.16618	0.704284	60.982
B3960_HQ	Male	1.07	0.375	0.452	0.298	1.158	0.345	11.954	1.154	1.235	0.583	789.71	77.241	2.826	12.164	511.278	77.336	1278.16	610.285	8.937	1.28	3.106	9.304	6.339	0.644	10.467	285.535	0.775	0.519	1.328	1.532	0.556	44.052	12.141	35.295	22.975	0.729	0.743	0.923	3824.8	1327.13	2497.68	1458.4	1039.28	1.88202	0.783107	1.09891	0.712619	45.472
B3966_HQ	Male	1.091	0.25	0.335	0.295	1.042	0.212	7.581	0.577	1.106	0.49	622.198	38.952	2.793	11.718	617.281	70.72	929.821	588.891	6.814	1.167	3.273	7.055	8.035	0.443	8.978	391.57	0.737	0.456	1.431	0.802	0.331	54.131	12.068	49.996	26.09	0.588	0.761	0.387	3470.47	1260.69	2209.77	1060.52	1149.25	1.75282	0.911603	0.841221	1.08367	46.152
B3970_HQ	Male	2.218	0.388	0.526	0.272	1.599	0.249	16.874	1.96	1.45	0.842	1035.8	110.443	3.532	9.831	660.934	102.385	1556.23	581.195	8.944	1.588	3.926	11.76	8.742	0.686	12.633	321.009	1.005	0.49	1.49	1.938	0.856	58.232	14.497	49.889	22.696	0.811	0.818	0.768	4609.51	1731.38	2878.13	1796.16	1081.97	1.66233	0.624919	1.03741	0.602382	47.828
B3979_HQ	Male	1.247	0.438	0.439	0.642	1.213	0.327	10.794	1.092	1.284	0.795	621.226	56.981	2.874	14.581	659.122	102.671	845.665	606.685	8.074	1.707	4.355	10.521	11.459	0.82	14.22	365.724	1.1	0.606	1.668	1.754	0.763	80.384	17.824	64.515	34.82	0.773	1.059	1.029	3551.25	1308.07	2243.18	1035.09	1208.1	1.71488	0.923573	0.791312	1.16714	62.638
B3980_HQ	Male	1.966	0.485	0.453	0.364	1.127	0.357	11.244	1.624	1.27	0.687	724.114	76.063	3.003	12.78	523.659	77.572	1345.49	521.621	6.467	1.517	2.849	8.957	5.557	0.746	7.572	261.181	0.816	0.609	1.496	1.616	0.815	36.676	9.842	35.491	20.301	0.905	0.952	1.065	3709.31	1274.85	2434.45	1525.85	908.602	1.9096	0.712711	1.19688	0.595472	38.172
B3981_HQ	Male	1.338	0.334	0.374	0.552	0.917	0.247	9.532	0.958	1.18	0.47	714.02	63.201	2.692	11.511	488.426	82.539	926.768	502.118	7.477	1.366	3.132	7.543	6.622	0.648	10.149	302.482	1.081	0.525	1.518	1.491	0.89	53.957	13.198	35.522	17.914	0.809	0.797	0.733	3275.03	1226.39	2048.64	1095.21	953.424	1.67046	0.777421	0.893037	0.870537	40.318
B3982_HQ	Male	1.75	0.382	0.447	0.487	1.292	0.342	9.65	1.178	1.171	0.681	677.148	73.802	2.716	11.157	431.132	75.875	1168.81	495.404	7.221	1.176	2.702	8.933	6.46	0.806	9.299	234.073	0.917	0.569	1.384	1.862	0.867	32.715	8.301	25.787	22.499	0.845	0.822	1.058	3321.72	1132.84	2188.88	1343.36	845.525	1.93221	0.746377	1.18583	0.629411	39.744
B3984_HQ	Male	0.927	0.353	0.38	0.318	0.949	0.339	7.711	0.975	0.993	0.584	535.711	49.609	2.268	11.27	465.653	69.068	834.034	493.546	6.649	1.301	2.546	6.409	5.742	0.661	10.52	282.715	1.087	0.476	1.142	1.027	0.412	40.473	10.977	20.764	16.64	0.73	0.732	0.774	2886.46	1021.23	1865.24	973.75	891.487	1.82646	0.872956	0.953509	0.915519	36.014
B3985_HQ	Male	NA	NA	NA	NA	NA	NA	NA	NA	NA	NA	NA	NA	NA	NA	NA	NA	NA	NA	NA	NA	NA	NA	NA	NA	NA	NA	NA	NA	NA	NA	NA	NA	NA	NA	NA	NA	NA	NA	NA	NA	NA	NA	NA	NA	NA	NA	NA	NA
B3992_HQ	Male	3.247	0.415	0.534	0.269	1.396	0.35	15.183	1.285	2.028	0.683	1059.59	99.969	4.116	11.801	697.53	91.354	1634.81	680.404	9.867	1.938	5.016	12.98	7.422	0.702	9.914	268.975	1.074	0.809	1.802	1.808	1.103	48.436	10.41	39.106	16.663	0.849	1.082	1.116	4746.03	1794.21	2951.82	1855.8	1096.01	1.64519	0.610861	1.03433	0.590587	38.716
B8009_HQ	Male	0.391	0.215	0.329	0.364	1.002	0.317	8.445	0.675	1.088	0.477	567.249	41.675	2.618	8.057	454.738	57.37	919.267	462.581	7.228	1.179	2.783	7.699	6.243	0.403	8.796	259.571	0.92	0.619	1.196	0.957	0.395	49.716	10.103	34.823	17.804	0.707	0.681	0.594	2939.27	1042.74	1896.53	1036.77	859.762	1.81879	0.82452	0.994274	0.829269	36.458
B8011_HQ	Male	2.204	0.454	0.51	0.267	1.445	0.301	12.903	0.904	1.696	0.571	983.705	69.179	4.475	11.292	679.114	106.503	1545.67	652.806	8.481	1.846	3.595	9.215	7.664	0.85	10.009	283.096	0.714	0.526	1.572	2.095	0.674	43.698	9.197	38.48	21.625	0.695	0.809	1.066	4519.9	1694.27	2825.63	1746.49	1079.14	1.66776	0.636935	1.03082	0.61789	40.867
B8016_HQ	Female	1.799	0.372	0.571	0.412	1.775	0.293	21.423	1.839	1.896	0.58	1252.1	126.183	4.669	12.711	647.873	129.589	2289.82	834.186	14.384	2.018	4.52	14.135	8.096	0.772	8.818	257.981	0.771	0.555	1.787	2.161	0.651	50.892	11.493	42.527	26.285	0.695	1.035	1.234	5778.9	1941.77	3837.12	2578.25	1258.87	1.97609	0.648311	1.32778	0.488267	53.705
B8067_HQ	Female	0.699	0.234	0.373	0.173	1.252	0.286	13.876	1.009	1.458	0.551	854.252	53.725	4.002	13.469	598.22	79.91	1406.52	626.788	9.458	1.763	4.152	12.07	9.31	0.777	9.777	324.186	0.64	0.543	1.765	1.96	0.611	48.93	9.049	76.202	40.977	0.672	0.902	1.184	4211.72	1482.86	2728.87	1570.4	1158.47	1.84027	0.781239	1.05903	0.737691	60.901
B8068_HQ	Male	0.43	0.107	0.317	0.204	1.02	0.218	12.585	0.899	1.324	0.428	903.089	70.411	3.237	11.771	506.534	89.783	1432.02	581.491	9.723	1.485	2.789	6.827	5.203	0.461	7.837	272.854	0.852	0.457	1.132	1.048	0.366	38.837	11.712	19.703	31.16	0.576	0.618	0.489	4029.99	1434.64	2595.35	1613.67	981.684	1.80907	0.684273	1.12479	0.608354	53.908
B8125_HQ	Male	1.83	0.273	0.307	0.328	0.935	0.27	9.679	0.918	1.255	0.532	664.921	55.94	2.77	6.287	438.184	62.005	941.466	438.38	6.217	1.266	2.933	6.853	5.21	0.621	7.492	179.67	0.631	0.465	1.18	1.335	0.532	36.152	6.542	23.891	10.564	0.573	0.682	0.745	2919.83	1126.59	1793.25	1076.08	717.168	1.59176	0.636586	0.955171	0.666463	24.575
B8130_HQ	Female	1.086	0.28	0.42	0.215	1.157	0.274	11.765	1.246	1.176	0.544	753.213	67.348	2.95	10.047	495.387	76.047	1146.44	527.108	7.041	1.43	3.111	7.323	5.77	0.669	8.591	260.988	0.71	0.485	1.331	1.515	0.541	41.304	8.082	36.943	17.305	0.56	0.714	0.932	3502.05	1274.12	2227.93	1311.45	916.482	1.7486	0.719304	1.02929	0.698834	33.807
B8133_HQ	Male	1.781	0.411	0.442	0.202	1.195	0.306	14.341	1.703	1.627	0.66	993.517	104.007	4.303	12.784	704.798	115.152	1560.88	767.954	13.257	2.288	3.836	9.861	10.353	0.962	15.604	380.674	1.209	0.579	1.646	1.968	0.889	55.904	11.979	49.021	30.608	0.664	0.889	1.177	4879.43	1730.54	3148.89	1808.19	1340.7	1.81961	0.774732	1.04487	0.74146	58.015
B8154_HQ	Male	1.289	0.324	0.379	0.351	1.005	0.342	7.544	1.031	1.093	0.643	593.266	58.128	2.58	7.538	497.853	76.086	803.796	463.741	7.675	1.265	2.716	6.871	6.618	0.785	9.859	300.267	1.35	0.605	1.282	1.391	0.69	35.144	9.877	25.818	16.388	0.919	0.806	0.902	2948.22	1112.35	1835.86	956.386	879.477	1.65043	0.790645	0.859786	0.919584	36.075
B8159_HQ	Male	NA	NA	NA	NA	NA	NA	NA	NA	NA	NA	NA	NA	NA	NA	NA	NA	NA	NA	NA	NA	NA	NA	NA	NA	NA	NA	NA	NA	NA	NA	NA	NA	NA	NA	NA	NA	NA	NA	NA	NA	NA	NA	NA	NA	NA	NA	NA	NA
B8419_HQ	Female	1.31	0.638	1.223	0.444	3.232	0.382	43.835	3.687	4.079	0.79	2483.75	378.727	6.705	19.513	1222.04	804.687	4872.06	2073.77	37.694	5.019	10.435	40.109	13.325	0.958	19.878	466.556	1.13	0.95	2.973	3.876	1.194	77.052	17.386	45.975	50.949	1.043	1.753	1.528	12720.7	3784.79	8935.86	6124.97	2810.89	2.36099	0.74268	1.61831	0.458922	108.117
B8423_HQ	Female	1.888	0.265	0.344	0.237	1.165	0.281	13.688	1.353	1.535	0.529	925.765	95.354	3.374	10.28	499.317	92.266	1406.12	562.57	8.918	1.289	2.693	8.075	5.68	0.639	6.102	289.11	0.649	0.424	1.183	1.544	0.361	47.513	9.83	39.164	22.967	0.491	0.629	0.814	4064.41	1453.28	2611.13	1616.33	994.792	1.79671	0.684515	1.1122	0.615462	43.003
B8431_HQ	Female	2.509	0.348	0.323	0.252	0.818	0.238	7.406	0.704	1.325	0.532	633.535	36.887	2.788	10.634	446.018	57.833	836.203	439.525	7.523	1.078	2.811	5.354	5.979	0.572	6.526	233.025	0.759	0.431	1.298	1.079	0.608	37.729	9.572	26.201	14.249	0.726	0.653	0.64	2834.69	1101.48	1733.21	949.866	783.346	1.57353	0.711177	0.862355	0.824691	32.675
B8432_HQ	Female	1.991	0.401	0.379	0.432	1.178	0.339	14.996	1.54	1.794	0.675	1019.87	102.291	3.459	20.891	580.133	93.248	1270.2	690.845	8.005	1.481	4.743	7.579	6.284	0.777	17.812	378.518	1.817	0.761	2.59	1.944	1.148	47.921	8.651	30.683	13.914	0.895	1.189	1.276	4342.65	1635.15	2707.5	1499.64	1207.86	1.65581	0.738681	0.917129	0.805428	33.164
B8436_HQ	Female	1.322	0.36	0.331	0.299	0.938	0.351	6.929	0.803	1.033	0.658	525.382	28.254	2.293	11.056	375.913	54.192	728.108	355.755	4.11	0.878	2.165	5.283	4.538	0.664	6.26	212.116	0.664	0.434	1.063	1.398	0.56	36.927	9.495	23.485	20.774	0.672	0.54	0.798	2426.8	920.025	1506.78	830.55	676.226	1.63776	0.735008	0.902747	0.814191	35.707
B8438_HQ	Female	0.635	0.363	0.405	0.512	1.22	0.332	8.387	1.032	1.077	0.679	616.365	55.505	2.663	16.75	629.258	90.821	881.261	606.823	7.822	1.431	3.564	8.124	6.603	0.691	11.343	415.672	1.038	0.586	1.577	1.734	0.685	64.745	15.442	57.977	33.884	0.703	0.851	0.931	3549.49	1268.5	2280.99	1056.84	1224.16	1.79818	0.965044	0.83314	1.15832	58.877
B8444_HQ	Female	1.15	0.208	0.254	0.476	0.905	0.287	6.397	0.841	0.952	0.575	563.546	40.745	2.423	9.998	413.96	59.525	732.182	393.957	4.486	1.097	2.652	5.86	4.753	0.639	8.066	279.99	0.751	0.455	1.327	1.699	0.45	43.619	7.911	37.655	16.48	0.569	0.73	0.85	2648.42	996.291	1652.13	852.275	799.854	1.65828	0.802832	0.855448	0.938493	30.267
B8449_HQ	Female	1.204	0.453	0.446	0.387	1.361	0.336	15.88	1.546	1.607	0.755	916.354	95.419	3.407	13.289	605.296	123.11	1222.55	716.982	10.142	1.756	3.467	8.918	6.397	0.727	11.16	343.35	0.869	0.61	1.527	2.044	0.751	67.252	11.949	43.825	19.482	0.657	0.805	1.006	4257.07	1553.8	2703.28	1468.63	1234.64	1.73979	0.794597	0.94519	0.840674	43.169
B8455_HQ	Female	1.507	0.566	0.679	0.769	2.123	0.355	24.633	2.722	1.896	0.68	1345.57	197.595	3.964	17.774	952.039	214.869	2320.11	1173.33	18.237	2.282	5.057	14.836	9.38	0.875	15.551	617.33	1.241	0.666	2.226	2.465	0.905	70.191	19.988	91.723	50.95	0.823	1.012	1.337	7188.26	2343.89	4844.38	2772.39	2071.98	2.06681	0.883995	1.18282	0.747363	91.291
B8457_HQ	Female	0.664	0.301	0.468	0.294	1.483	0.346	9.999	1.05	1.491	0.748	757.371	60.555	3.942	13.466	452.659	66.748	1196.93	629.827	10.288	1.724	3.548	10.661	8.425	0.737	10.076	281.474	1.133	0.752	1.473	2.333	1.185	39.563	8.955	21.848	30.71	0.734	0.787	1.149	3635.9	1236.31	2399.59	1353.64	1045.94	1.94092	0.84602	1.0949	0.77269	51.823
B8461_HQ	Female	1.661	0.251	0.41	0.27	1.233	0.219	11.382	0.656	2.016	0.536	1006.63	58.719	4.416	12.752	726.585	98.521	1585.39	765.231	9.363	1.315	3.815	9.486	8.706	0.517	10.826	349.881	0.532	0.5	1.428	1.386	0.385	46.663	10.485	43.929	34.331	0.639	0.79	0.571	4812.42	1762.24	3050.18	1768.02	1282.16	1.73085	0.727576	1.00328	0.725199	55.228
B8464_HQ	Female	0.689	0.302	0.389	0.425	1.661	0.239	14.039	1.4	1.437	0.495	938.927	99.813	3.693	15.896	607.591	109.724	1582.25	692.146	11.343	1.727	3.434	9.308	7.073	0.627	9.797	387.052	0.873	0.449	1.496	1.613	0.744	45.477	8.614	55.015	38.447	0.789	0.812	0.782	4656.59	1576.37	3080.22	1821.28	1258.94	1.95399	0.798628	1.15536	0.691234	59.904
B8475_HQ	Female	0.795	0.242	0.322	0.518	1.176	0.238	9.195	1.04	1.093	0.526	720.182	56.836	2.873	9.506	506.56	73.228	1122.1	545.197	7.454	1.175	3.354	8.664	6.185	0.64	8.635	303.559	0.861	0.492	1.386	1.936	0.902	44.102	9.378	33.966	18.841	0.731	0.778	0.727	3505.4	1249.93	2255.46	1274.57	980.895	1.80446	0.784757	1.01971	0.769591	37.174
B8485_HQ	Female	NA	NA	NA	NA	NA	NA	NA	NA	NA	NA	NA	NA	NA	NA	NA	NA	NA	NA	NA	NA	NA	NA	NA	NA	NA	NA	NA	NA	NA	NA	NA	NA	NA	NA	NA	NA	NA	NA	NA	NA	NA	NA	NA	NA	NA	NA	NA	NA
B8490_HQ	Female	1.374	0.31	0.459	0.423	1.31	0.286	15.625	1.54	1.537	0.653	982.401	95.822	4.022	11.177	517.596	90.14	1480.34	692.159	11.825	1.905	3.442	8.382	6.887	0.754	8.057	282.054	0.736	0.508	1.465	1.512	0.642	61.459	12.943	45.307	22.288	0.591	0.775	0.96	4369.66	1532.12	2837.54	1690.52	1147.02	1.85203	0.748644	1.10339	0.678498	48.546
B8492_HQ	Female	0.599	0.27	0.359	0.307	1.151	0.274	10.062	0.904	1.186	0.43	685.918	49.35	3.23	11.996	455.45	77.846	1144.14	535.894	8.753	1.449	2.608	7.725	6.072	0.619	7.35	267.267	0.64	0.43	1.074	1.369	0.37	45.45	11.382	34.737	24.154	0.503	0.584	0.8	3402.71	1164.01	2238.7	1294.56	944.137	1.92327	0.811111	1.11216	0.729309	45.548
B8496_HQ	Female	1.417	0.472	0.433	0.507	1.191	0.331	9.043	1.208	1.264	0.732	636.294	65.73	2.568	12.121	582.284	89.971	869.89	565.034	7.664	1.543	3.724	8.33	7.212	0.772	11.877	320.952	1.071	0.579	1.664	1.865	0.851	46.965	12.019	28.132	20.933	0.689	0.909	1.113	3319.35	1243.37	2075.98	1050.96	1025.03	1.66965	0.824393	0.845252	0.975323	42.459
B8499_HQ	Female	1.649	0.297	0.403	0.232	1.368	0.24	12.843	1.388	1.32	0.501	817.657	91.038	3.222	10.585	575.872	95.728	1181.83	509.516	7.892	1.337	2.748	6.836	6.084	0.644	9.282	299.576	0.893	0.412	1.181	1.629	0.73	40.657	10.534	27.631	20.146	0.761	0.728	0.666	3746.06	1420.93	2325.13	1390.2	934.922	1.63634	0.657963	0.978373	0.672508	40.109
B8500_HQ	Female	0.755	0.198	0.389	0.205	1.288	0.208	8.868	0.582	1.343	0.386	755.598	48.978	3.288	9.435	579.365	83.193	1303.05	599.229	8.926	1.052	4.121	11.576	7.082	0.492	12.899	300.247	0.78	0.536	1.401	1.612	0.402	36.891	7.346	37.162	20.358	0.623	0.748	0.406	3851.02	1358.93	2492.08	1459.22	1032.87	1.83385	0.760056	1.0738	0.707822	37.902
B8504_HQ	Female	2.56	0.359	0.442	0.324	1.435	0.291	14.424	1.259	1.825	0.517	894.348	71.406	3.414	8.7	543.099	82.535	1420.17	488.035	8.09	1.438	3.575	9.687	6.813	0.744	7.353	191.602	0.674	0.528	1.408	2.051	0.633	32.936	7.001	36.468	19.486	0.614	0.771	0.957	3867.97	1469.42	2398.55	1597.28	801.273	1.63231	0.5453	1.08701	0.501649	35.995
B8508_HQ	Female	0.785	0.404	0.49	0.421	1.459	0.24	13.233	1.149	1.19	0.485	850.919	92.988	3.303	18.69	652.042	118.054	1562.64	622.803	6.94	1.096	3.769	10.792	6.44	0.57	9.54	405.86	0.823	0.475	1.573	2.064	0.701	51.44	11.116	60.03	42.395	0.787	0.884	1.011	4559.6	1531.97	3027.63	1807.87	1219.75	1.97629	0.796198	1.18009	0.67469	61.844
B8510_HQ	Female	1.357	0.349	0.427	0.398	1.189	0.336	9.214	1.059	1.236	0.679	707.515	52.493	2.61	13.011	457.717	65.988	924.245	469.941	6.464	1.234	3.437	8.265	5.883	0.661	7.05	265.726	1.127	0.696	1.728	2.038	0.983	43.772	9.343	37.629	16.367	0.757	0.91	1.061	3124.89	1189.88	1935.02	1068.84	866.18	1.62624	0.727958	0.898278	0.810393	33.962
B8511_HQ	Female	3.073	0.32	0.396	0.591	1.358	0.243	12.801	1.09	1.617	0.485	1052.69	85.512	4.453	13.961	731.31	121.619	1777.66	743.018	11.566	1.531	4.232	11.731	9.837	0.757	13.332	355.824	1.011	0.594	1.84	2.084	0.9	60.472	14.368	39.026	26.214	0.942	0.932	0.987	5110.37	1817.39	3292.98	2015.13	1277.86	1.81193	0.703128	1.1088	0.634132	53.916
B8514_HQ	Female	1.387	0.417	0.457	0.23	1.17	0.246	12.628	1.004	1.457	0.605	910.5	73.5	3.649	10.519	606.076	80.312	1273.6	626.033	10.516	1.479	3.926	9.595	7.686	0.623	11.464	308.979	0.927	0.512	1.57	1.492	0.854	47.775	13.368	44.966	32.402	0.773	0.872	0.729	4104.3	1545.87	2558.43	1451.36	1107.07	1.65501	0.716148	0.93886	0.762785	57.836
B8516_HQ	Female	1.73	0.469	0.397	0.808	1.1	0.33	8.066	1.179	1.413	0.821	683.007	51.926	3.087	13.715	774.164	124.24	1194.13	712.978	8.482	1.546	4.287	12.617	9.756	0.865	15.27	409.733	1.21	0.667	1.954	2.501	1.145	69.349	16.472	39.426	19.549	0.817	1.07	1.359	4191.63	1483.37	2708.27	1402.48	1305.78	1.82576	0.880282	0.945474	0.931049	46.578
B8530_HQ	Female	1.566	0.469	0.389	0.42	1.263	0.335	8.359	0.927	1.25	0.643	660.476	48.318	2.753	13.721	692.844	83.463	857.797	642.733	6.552	1.422	4.222	9.882	8.069	0.728	10.744	364.318	0.85	0.638	1.705	1.991	0.774	61.905	12.053	77.329	20.905	0.859	0.936	1.092	3604.7	1378.48	2226.22	1017.83	1208.38	1.61497	0.876602	0.738372	1.18721	41.088
B8535_HQ	Female	0.677	0.187	0.419	0.144	1.448	0.218	11.638	0.879	1.362	0.5	884.489	57.251	3.746	18.89	638.134	99.238	1698.85	783.049	10.641	1.566	3.611	9.537	8.18	0.502	10.851	417.488	0.661	0.458	1.386	1.287	0.388	54.619	12.236	49.161	44.655	0.548	0.675	0.413	4829.98	1549.14	3280.84	1886.84	1394	2.11785	0.899852	1.21799	0.738799	68.695
B8537_HQ	Female	1.629	0.619	0.738	0.451	2.137	0.353	22.27	2.444	1.948	0.667	1117.62	158.339	3.806	17.875	796.759	145.311	1803.85	829.232	12.566	2.037	4.307	11.228	8.142	0.806	12.293	430.214	0.839	0.61	1.952	2.283	0.957	61.768	11.29	60.486	26.103	0.726	0.879	1.209	5556.74	1956.81	3599.93	2143.2	1456.73	1.8397	0.744445	1.09526	0.6797	51.604
B8545_HQ	Female	1.458	0.388	0.591	0.355	1.94	0.37	18.959	1.68	1.919	0.759	1282.32	121.659	4.655	11.961	604.029	137.324	1872.75	726.65	13.55	2.403	3.813	10.541	7.54	0.881	8.756	333.52	1.127	0.758	1.679	3.281	1.254	47.963	10.648	72.075	45.217	0.798	0.904	1.251	5357.72	1924.93	3432.79	2161.21	1271.58	1.78333	0.660586	1.12274	0.588368	71.423
B8554_HQ	Female	2.2	0.562	0.634	0.409	1.956	0.356	23	1.925	2.114	0.679	1245.3	129.651	3.674	16.489	784.152	163.005	1890.64	879.246	13.103	2.107	4.424	13.638	7.733	0.796	14.52	413.54	1.042	0.699	2.057	2.486	1.114	67.706	11.088	74.477	33.721	0.825	1.052	1.381	5813.5	2073.41	3740.09	2219.9	1520.19	1.80384	0.733185	1.07065	0.684803	59.75
B8561_HQ	Female	1.627	0.394	0.449	0.457	1.118	0.338	9.681	0.885	1.144	0.559	664.551	48.983	2.616	9.244	588.692	66.694	958.496	521.075	7.579	1.53	3.759	9.567	6.922	0.656	10.484	300.077	1.203	0.69	1.65	1.539	1.005	47.252	9.212	25.462	18.989	0.778	0.897	0.917	3327.17	1278.84	2048.33	1096.88	951.446	1.60171	0.743991	0.857717	0.867408	37.639
B8562_HQ	Female	0.612	0.19	0.37	0.297	1.213	0.213	12.955	1.036	1.303	0.426	986.796	73.063	3.393	16.479	696.515	98.163	1809.09	769.162	9.104	1.496	4.166	11.465	7.776	0.524	12.292	432.36	0.945	0.511	1.521	1.572	0.444	64.257	17.123	44.788	31.672	0.703	0.873	0.61	5115.48	1711.63	3403.85	2011.91	1391.94	1.98866	0.813226	1.17543	0.691852	59.368
B8573_HQ	Female	0.812	0.339	0.492	0.344	1.369	0.309	15.336	1.301	1.47	0.533	935.333	73.396	3.772	14.486	672.863	93.317	1435.5	676.175	10.223	1.684	4.026	9.699	9.923	0.789	9.381	426.36	0.91	0.549	1.618	1.732	0.686	62.099	12.991	80.381	48.694	0.694	0.832	1.046	4611.46	1640.16	2971.31	1631.01	1340.3	1.8116	0.817175	0.994422	0.821758	73.607
B8579_HQ	Female	1.043	0.235	0.436	0.266	1.548	0.247	14.479	1.536	1.32	0.547	861.173	75.996	3.132	17.335	564.428	78.407	1249.85	520.77	7.978	1.372	3.291	7.4	7.138	0.7	9.964	303.696	0.876	0.468	1.292	1.479	0.779	42.087	8.557	42.706	32.097	0.696	0.803	0.789	3866.92	1454.86	2412.06	1433.34	978.72	1.65794	0.672726	0.985211	0.682824	50.208
B8581_HQ	Female	1.653	0.492	0.478	0.423	1.463	0.358	16.947	1.796	1.972	0.702	1034.65	114.031	3.618	13.266	718.951	125.132	1558.77	810.421	11.447	2.228	3.681	9.971	7.247	0.811	9.841	349.907	0.724	0.593	1.571	1.852	0.847	44.584	9.479	53.475	31.519	0.704	0.829	1.173	4947.61	1788.39	3159.22	1826.7	1332.53	1.76652	0.745102	1.02142	0.729476	53.98
B8587_HQ	Female	1.534	0.403	0.653	0.302	2.205	0.358	24.605	2.411	2.286	0.665	1336.65	197.319	4.877	13.647	694.233	144.147	2267.99	909.026	15.409	2.313	4.109	14.664	9.135	0.814	12.221	368.092	1.389	0.745	1.813	2.27	1.395	76.149	19.437	35.666	20.833	0.864	1.056	1.41	6193.1	2076.7	4116.4	2644.52	1471.88	1.98218	0.708759	1.27343	0.556577	57.882
B8588_HQ	Male	1.283	0.361	0.464	0.469	1.117	0.339	9.301	0.917	1.222	0.581	649.999	51.57	2.732	8.591	439.483	64.878	1174.16	462.724	5.642	1.236	2.703	8.926	5.663	0.637	5.88	204.215	0.591	0.482	1.18	1.521	0.447	37.242	9.119	26.557	16.37	0.718	0.738	0.753	3200.81	1112.59	2088.22	1311.9	776.323	1.8769	0.697761	1.17914	0.591755	32.359
B8589_HQ	Female	1.393	0.495	0.417	0.372	1.035	0.346	9.086	1.021	1.196	0.674	573.615	46.052	2.492	14.049	660.197	88.413	695.946	569.133	6.949	1.449	4.223	10.36	9.425	0.906	15.124	332.603	1.241	0.65	1.985	1.941	1.02	66.51	12.943	56.959	29.301	0.916	1.331	1.112	3222.88	1259.75	1963.13	859.568	1103.56	1.55835	0.876018	0.682333	1.28386	51.34
B8591_HQ	Male	1.962	0.321	0.413	0.324	1.396	0.331	12.342	1.142	1.413	0.575	895.852	75.654	3.323	10.112	640.446	87.27	1197.27	611.789	7.803	1.475	3.445	7.728	7.006	0.67	11.028	340.688	1.335	0.687	1.617	1.453	0.809	58.71	11.832	39.946	20.517	0.79	0.84	0.918	4061.23	1565.5	2495.73	1382.12	1113.61	1.59421	0.711342	0.882863	0.805722	42.157
B8600_HQ	Female	0.915	0.45	0.324	0.409	0.852	0.324	6.756	0.806	0.912	0.536	540.082	41.3	2.283	11.542	525.78	73.421	713.637	508.308	5.568	1.223	2.918	7.503	6.543	0.658	8.826	356.051	0.91	0.53	1.291	1.604	0.724	57.149	10.567	41.077	26.725	0.619	0.65	0.852	2960.63	1085.09	1875.53	851.201	1024.33	1.72845	0.943999	0.784448	1.20339	44.428
B8604_HQ	Female	0.798	0.292	0.322	0.373	0.868	0.326	6.802	0.739	1.022	0.579	691.018	44.373	2.849	10.202	543.742	72.767	974.567	521.089	7.159	1.593	3.069	7.835	6.698	0.58	11.544	341.752	1.293	0.689	1.392	1.333	0.906	56.26	12.213	46.317	28.523	0.813	0.735	0.901	3404.33	1255.11	2149.22	1113.3	1035.93	1.71238	0.825367	0.887011	0.930505	49.768
B8605_HQ	Male	1.223	0.407	0.548	0.39	1.487	0.364	13.356	1.354	1.327	0.748	864.776	77.861	3.084	11.47	647.324	84.776	1359.28	599.18	8.295	1.698	3.348	8.525	7.1	0.815	10.484	353.123	1.022	0.597	1.571	1.422	0.69	45.092	11.68	30.157	20.009	0.893	1.032	0.993	4177.5	1541.73	2635.78	1546.43	1089.35	1.70963	0.706575	1.00305	0.704425	41.821
B8613_HQ	Male	2.718	0.549	0.497	0.451	1.182	0.351	10.335	1.083	1.494	0.654	756.649	66.645	3.068	9.161	534.213	69.577	1125.31	551.419	8.485	1.276	3.3	7.361	6.643	0.686	9.07	245.068	0.869	0.545	1.466	1.304	0.511	34.098	8.36	22.364	13.775	0.772	0.849	0.893	3503.05	1318.44	2184.61	1281.99	902.624	1.65697	0.684616	0.972351	0.704083	32.175
B8614_HQ	Male	1.139	0.321	0.508	0.277	1.715	0.289	18.755	1.686	1.796	0.631	1084.41	112.842	3.893	11.518	574.398	93.468	1687.46	644.128	11.837	2.214	3.992	11.205	7.216	0.817	10.634	301.219	1.105	0.526	1.683	2.545	0.806	45.707	10.146	36.275	20.227	0.609	0.896	1.186	4710.09	1695.21	3014.88	1922.54	1092.33	1.77847	0.644362	1.1341	0.568169	44.132
B8620_HQ	Male	0.913	0.176	0.323	0.166	1.455	0.22	14.26	1.271	1.653	0.548	1068.85	85.305	4.052	14.515	630.436	100.423	1588.49	706.73	10.875	1.716	4.15	8.876	7.719	0.602	11.475	397.865	1.003	0.511	1.724	2.295	0.424	56.247	11.844	35.098	26.443	0.647	0.814	0.573	4800.69	1730.35	3070.34	1802.3	1268.04	1.7744	0.732823	1.04158	0.703569	50.767
B8624_HQ	Male	0.962	0.356	0.471	0.344	1.378	0.342	14.082	1.336	1.469	0.682	890.922	87.367	3.629	13.322	582.049	92.853	1277.44	658.221	11.805	1.796	3.345	8.899	9.073	0.688	13.958	333.525	1.329	0.711	1.462	1.586	0.889	65.979	15.592	47.717	31.564	0.819	0.837	0.908	4179.71	1503.18	2676.53	1484.39	1192.14	1.78058	0.793077	0.987502	0.803115	60.978
B8628_HQ	Female	0.758	0.303	0.43	0.364	1.411	0.284	13.119	1.078	1.263	0.56	923.907	66.544	3.589	13.829	642.337	97	1595.39	586.032	9.753	1.655	3.838	9.273	8.124	0.784	12.715	354.267	0.852	0.477	1.542	1.686	0.538	56.932	13.953	60.685	39.091	0.596	0.769	1.016	4526.75	1594.99	2931.76	1786.38	1145.38	1.83811	0.718113	1.11999	0.641175	64.433
B8632_HQ	Male	1.913	0.382	0.325	0.193	0.875	0.24	9.518	1.1	1.273	0.453	687.063	61.723	2.598	14.303	470.888	70.712	808.245	471.649	5.759	1.025	3.108	4.563	5.304	0.575	10.462	327.004	1.114	0.433	1.511	1.331	0.605	48.374	8.232	28.657	14.357	0.703	0.703	0.656	3067.93	1181.73	1886.2	963.086	923.117	1.59614	0.78116	0.814982	0.958499	30.037
B8637_HQ	Male	0.799	0.234	0.581	0.282	1.728	0.229	21.124	1.738	1.634	0.47	1168.62	117.65	4.07	15.755	835.652	107.517	2482.74	965.039	13.286	1.865	5.778	17.163	11.727	0.568	15.721	437.508	1.098	0.588	1.972	2.059	0.554	75.312	16.331	39.388	29.052	0.721	1.031	0.755	6398.33	2045.04	4353.29	2745.85	1607.45	2.12871	0.786024	1.34269	0.585411	60.335
B8642_HQ	Female	1.646	0.532	0.508	0.636	1.563	0.333	15.536	1.567	1.788	0.687	1007.83	98.623	3.78	13.107	805.734	113.783	1645.47	953.278	11.039	2.038	4.762	13.646	10.122	0.854	12.588	430.014	1.044	0.649	2.071	2.388	1.042	91.385	18.779	49.14	22.373	0.805	1.031	1.244	5343.41	1849.2	3494.21	1890.51	1603.7	1.88958	0.867236	1.02234	0.848286	54.089
B8653_HQ	Male	0.899	0.376	0.554	0.533	1.526	0.338	15.954	1.225	1.501	0.649	989.529	97.186	3.475	10.181	602.526	91.165	1421.59	637.665	10.739	1.951	4.261	10.794	6.023	0.625	12.977	285.256	1.411	0.751	1.69	1.503	0.973	50.001	12.766	34.407	21.065	0.808	0.913	0.879	4336.66	1625.63	2711.03	1635.17	1075.86	1.66768	0.661809	1.00587	0.657949	46.606
B8659_HQ	Female	1.842	0.464	0.594	0.417	1.517	0.362	15.254	1.612	1.742	0.623	967.446	105.041	3.77	11.96	608.553	91.295	1691	713.262	11.357	1.748	3.959	11.422	7.878	0.858	13.917	293.607	1.074	0.664	1.714	2.137	1.034	47.254	11.77	25.068	21.728	0.96	1.061	0.998	4676.96	1610.32	3066.64	1916.09	1150.56	1.90437	0.714489	1.18988	0.600471	46.787
B8680_HQ	Female	NA	NA	NA	NA	NA	NA	NA	NA	NA	NA	NA	NA	NA	NA	NA	NA	NA	NA	NA	NA	NA	NA	NA	NA	NA	NA	NA	NA	NA	NA	NA	NA	NA	NA	NA	NA	NA	NA	NA	NA	NA	NA	NA	NA	NA	NA	NA	NA
B8681_HQ	Female	2.529	0.464	0.373	0.396	1.243	0.344	10.979	1.438	1.905	0.597	727.382	81.967	2.987	10.475	465.753	107.19	1260.33	513.488	9.033	1.503	3.444	10.164	5.105	0.713	7.636	185.846	0.468	0.541	1.372	2.006	0.756	21.573	3.614	30.994	16.087	0.606	0.711	1.128	3493.14	1221.03	2272.11	1475.3	796.816	1.86082	0.652577	1.20824	0.540105	29.915
B8683_HQ	Female	0.038	0.006	0.296	0.122	1.532	0.226	24.306	2.083	2.405	0.572	1759.84	153.366	6.876	19.176	1125.69	205.238	3059.96	1546.03	23.844	3.053	13.776	21.109	19.21	1.18	19.824	838.787	0.982	1.11	7.742	3.154	1.021	91.12	18.787	201.685	113.285	2.647	4.363	4.136	9298.57	2950.97	6347.6	3468.79	2878.81	2.15102	0.975547	1.17548	0.829917	158.078
B8685_HQ	Male	1.392	0.421	0.481	0.268	1.453	0.335	16.503	1.347	1.612	0.624	1026.88	83.073	3.834	11.099	764.619	96.032	1544.12	717.187	10.728	2.445	4.867	11.996	8.406	0.682	15.872	370.485	1.491	0.73	1.807	1.925	1.026	67.173	13.891	51.309	24.632	0.803	0.914	1.032	4863.5	1826.92	3036.57	1751.25	1285.33	1.66212	0.703547	0.958577	0.73395	51.424
B8687_HQ	Female	0.5	0.15	0.381	0.298	1.288	0.21	12.867	1.046	1.374	0.421	948.568	76.73	3.52	14.507	579.109	102.559	1715.95	620.809	10.654	1.317	3.332	9.139	6.827	0.432	8.074	353.635	0.563	0.441	1.23	1.465	0.443	46.764	6.886	60.004	34.051	0.562	0.66	0.562	4627.32	1554.49	3072.84	1922.38	1150.46	1.97675	0.740088	1.23666	0.598457	52.586
B8688_HQ	Female	0.216	0.115	0.341	0.182	1.343	0.22	15.424	1.106	1.556	0.594	1033.66	74.241	4.195	17.037	687.083	98.025	1740.9	875.074	13.379	1.857	4.335	10.715	8.795	0.545	11.761	398.184	0.874	0.549	1.59	1.43	0.457	52.184	14.75	47.66	39.212	0.739	0.819	0.627	5161.77	1752.36	3409.4	1944.67	1464.73	1.9456	0.835861	1.10974	0.753203	68.76
B8697_HQ	Male	2.221	0.415	0.305	0.303	0.905	0.347	5.293	0.825	1.122	0.643	452.852	26.804	2.564	9.604	478.066	56.422	682.881	408.526	4.376	1.075	2.661	7.151	6.139	0.741	6.644	267.871	0.867	0.56	1.286	1.73	0.694	41.31	7.002	28.26	10.636	0.815	0.763	0.926	2521.61	950.478	1571.13	786.986	784.141	1.65299	0.824996	0.82799	0.996385	23.622
B8700_HQ	Male	0.838	0.349	0.414	0.297	1.366	0.241	11.503	1.108	1.145	0.477	787.629	70.414	2.913	12.765	610.767	90.153	1217.98	585.422	9.952	1.483	3.633	8.26	7.691	0.627	8.859	374.408	1.141	0.49	1.817	1.593	0.733	69.121	14.139	36.138	32.776	0.816	0.936	0.873	3971.27	1425.15	2546.11	1403.62	1142.49	1.78655	0.801661	0.984891	0.813958	58.635
B8703_HQ	Female	0.795	0.326	0.389	0.496	0.945	0.331	7.236	0.837	0.946	0.608	576.624	35.322	2.658	13.51	548.64	78.413	888.016	493.969	6.267	1.402	2.992	7.247	7.639	0.663	12.513	348.823	1.147	0.677	1.536	1.506	1.015	52.67	13.088	46.31	32.804	0.829	0.907	1.043	3191.14	1146.33	2044.81	1026.5	1018.31	1.78379	0.888324	0.89547	0.992019	53.969
B8707_HQ	Female	0.947	0.188	0.311	0.288	0.916	0.21	10.068	0.953	1.204	0.646	941.623	62.947	3.068	21.047	692.308	123.067	1331.49	656.166	8.933	1.102	5.12	8.602	8.437	0.552	11.436	531.059	0.879	0.556	2.304	1.885	0.527	64.647	10.434	45.289	29.442	0.779	0.959	0.817	4581.2	1660.85	2920.36	1551.45	1368.9	1.75835	0.824219	0.934132	0.882337	50.24
B8708_HQ	Female	0.742	0.219	0.43	0.208	1.576	0.291	20.216	1.855	1.812	0.553	1014.35	96.612	4.182	12.051	506.566	90.751	1608.02	665.803	12.879	2.12	3.398	9.65	6.696	0.756	8.9	300.16	0.772	0.491	1.434	1.671	0.685	41.493	8.121	42.023	35.49	0.56	0.71	1.049	4505.3	1557.18	2948.11	1822.21	1125.9	1.89323	0.723034	1.1702	0.617874	58.018
B8735_HQ	Female	1.815	0.297	0.281	0.436	0.676	0.273	8.304	1.008	1.124	0.551	608.56	52.495	2.961	22.626	457.356	70.821	637.05	497.986	5.728	1.23	4.01	3.584	5.008	0.636	10.344	468.987	1.299	0.541	2.866	1.172	0.306	55.374	7.935	38.854	18.281	0.791	1.17	1.052	2993.79	1091.46	1902.33	790.359	1111.97	1.74292	1.01879	0.724129	1.40692	33.879
B8740_HQ	Male	1.307	0.447	0.409	0.19	1.013	0.289	8.367	0.847	1.175	0.597	635.26	42.871	3.701	13.215	554.532	68.272	861.998	655.496	9.016	1.725	3.795	9.358	12.238	0.913	12.227	335.679	1.117	0.533	1.688	2.079	0.915	55.339	9.27	25.711	29.527	0.732	0.909	1.222	3363.98	1214.35	2149.63	1000.46	1149.17	1.7702	0.94633	0.823866	1.14865	49.843
B8748_HQ	Male	0.988	0.327	0.342	0.337	0.878	0.23	5.626	0.747	0.909	0.548	560.046	38.119	2.874	10.386	559.149	68.517	823.241	558.162	6.405	1.126	3.355	6.835	8.047	0.621	7.912	314.568	0.823	0.458	1.512	1.356	0.796	57.389	11.83	39.761	23.533	0.76	0.796	0.764	3120.07	1138.59	1981.49	950.513	1030.97	1.7403	0.905485	0.834818	1.08465	43.212
B8757_HQ	Male	1.268	0.366	0.444	0.609	1.132	0.355	8.964	0.999	1.232	0.77	724.988	60.129	3.316	12.811	536.214	72.457	1099.15	567.624	8.581	1.315	3.644	8.523	6.714	0.831	10.187	323.25	1.105	0.719	1.806	1.846	1.022	49.278	13.398	29.429	26.16	1.037	0.985	1.155	3583.82	1287.08	2296.74	1257.84	1038.89	1.78446	0.807172	0.977284	0.825934	50.075
B8763_HQ	Male	0.385	0.114	0.321	0.18	1.187	0.216	14.347	1.175	1.367	0.616	1017.88	84.498	3.454	12.707	628.069	94.904	1479.11	727.62	10.08	1.563	4.015	8.457	8.078	0.508	10.167	397.444	0.881	0.514	1.552	1.114	0.466	66.836	15.736	61.813	31.854	0.684	0.777	0.564	4691.25	1675.06	3016.19	1683.15	1333.05	1.80064	0.795819	1.00483	0.791997	59.059
B8796_HQ	Female	2.053	0.456	0.44	0.373	1.247	0.346	11.268	1.128	1.471	0.631	796.865	67.612	3.092	10.539	540.449	81.951	1268.41	495.638	7.576	1.355	3.011	8.972	6.282	0.681	9.406	257.312	1.137	0.658	1.411	1.774	1.095	38.246	8.926	28.696	19.385	0.739	0.784	0.989	3682.41	1364.66	2317.74	1442.01	875.735	1.6984	0.641723	1.05668	0.607302	37.705
B8804_HQ	Male	1.956	0.409	0.346	0.324	1.089	0.356	8.069	1.088	1.254	0.644	550.887	51.42	2.211	6.915	340.688	49.321	798.046	303.518	4.544	1.136	2.237	5.319	3.497	0.592	6.202	132.494	0.701	0.475	1.013	1.052	0.341	20.303	5.427	14.234	9.245	0.753	0.672	0.74	2329.52	912.739	1416.78	914.545	502.234	1.55223	0.550249	1.00198	0.549163	20.509
B8808_HQ	Female	1.108	0.503	0.42	0.455	1.02	0.336	8.426	0.872	1.12	0.685	581.925	43.089	2.571	12.505	624.957	96.632	900.77	543.806	7.109	1.402	2.901	8.928	7.927	0.721	12.636	355.441	0.903	0.555	1.391	2.109	0.697	58.047	11.754	46.197	30.502	0.703	0.835	1	3372.96	1229.23	2143.73	1066.59	1077.14	1.74397	0.876277	0.867692	1.00989	50.989
B8814_HQ	Male	1.482	0.267	0.311	0.255	0.867	0.276	6.622	0.883	0.998	0.479	463.313	39.222	2.076	8.688	437.685	49.473	636.149	351.436	4.472	1.168	2.677	5.609	4.659	0.583	6.859	229.034	0.694	0.444	1.183	1.135	0.425	39.521	8.795	22.867	12.496	0.575	0.767	0.77	2345.22	919.798	1425.42	742.408	683.009	1.54971	0.742564	0.807142	0.919991	27.04
B8820_HQ	Male	1.151	0.344	0.374	0.334	0.978	0.268	6.126	0.782	0.939	0.614	503.657	38.624	2.612	10.598	446.293	74.118	702.361	399.2	5.616	1.164	2.509	5.387	5.971	0.746	9.177	291.665	0.86	0.453	1.269	1.614	0.679	50.056	11.236	40.871	18.547	0.58	0.631	0.923	2639.33	968.518	1670.81	835.021	835.788	1.72512	0.862956	0.862164	1.00092	37.005
Note: SFA = Saturated fatty acids; MUFA = Monounsaturated fatty acids; PUFA = Polyunsaturated fatty acids; UFA = Unsaturated fatty acids; TFA = Total fatty acid content. Proportion refers to the ratio of each fatty acid content to the total fatty acid content.
[truncated: 2 more columns]

## Sheet: Table.S3
Table S3 The significant SNPs and candidate genes of 47 fatty acid composition traits
Trait	Chr	Pos	P-value	Gene
C6:0	chr4	72608309	9.23743	CTNNA2
	chr4	72608329	8.4001	CTNNA2
C10:0	chr1	100428731	10.2392	\
	chr3	102959070	8.3871	\
C16:1	chr1	100428731	9.56812	\
	chr4	44696723	8.92434	ARHGAP24
	chr4	44696740	8.92434	ARHGAP24
	chr13	4332167	8.74451	LOC113845059
C17:1	chr14	10533374	9.4537	\
	chr14	10540929	8.43417	NSG2
	chr14	10540931	8.43417	NSG2
C18:2n-6	chr2	138999059	8.88724	\
	chr2	163478627	9.03236	\
	chr5	11147042	8.65582	MARK3
	chr5	11191256	10.1234	\
	chr5	50289333	9.00734	LDLRAD3
	chr8	32076308	10.5652	\
C18:3n-6	chr1	100428731	10.3013	\
	chr7	34193946	9.33327	\
	chr7	34194004	8.81922	\
	chr14	10092137	8.78222	\
	chr14	15415780	8.38997	DOCK2
	chr22	4343567	8.66077	UBE4B
C18:3n-3	chr1	100428731	8.63218	\
	chr2	138999059	8.56069	\
	chr5	50289333	9.77643	LDLRAD3
	chr7	32907426	8.60246	UNC80
	chr8	22948028	8.39412	\
C20:0	chr1	52788720	11.356	EP300
	chr1	56202393	10.5877	BPIFC
	chr1	100428731	11.0998	\
	chr1	176743036	9.005	TSC22D1
	chr2	167520	8.50097	PARP10
	chr2	85871970	9.76212	\
	chr2	138999059	9.49634	\
	chr2	163179068	8.56587	\
	chr2	163478627	9.04863	\
	chr3	8585017	8.54248	\
	chr3	55025741	9.47527	ARID1B
	chr3	84514791	8.47148	BCKDHB
	chr4	2309301	8.65903	NDST4
	chr5	1401483	9.01685	MIS18BP1
	chr5	1401774	8.50919	MIS18BP1
	chr5	1401782	8.80327	MIS18BP1
	chr5	50289333	10.3691	LDLRAD3
	chr8	22948028	8.54284	\
	chr8	32076308	11.1813	\
	chr18	2160709	8.68981	TPRN
C20:1	chr4	64840139	9.19239	SORCS2
	chr5	11191256	8.76238	\
	chr5	49637391	9.97141	ELF5
	chr5	50289333	9.61185	LDLRAD3
	chr8	32076308	8.44722	\
	chr9	1288046	8.90225	STRIT1
	chr10	5104860	8.93851	NEXMIF
	chr10	5104865	8.93851	NEXMIF
	chr14	13310706	8.79964	\
	chr19	819961	9.73904	SLC26A11
	chr19	820004	8.59107	SLC26A11
	chr19	874898	8.44873	ENDOV
	chr19	874992	8.44873	ENDOV
	chr19	875035	8.44873	ENDOV
	chr19	875948	8.44873	ENDOV
	chr19	899432	8.60531	NPTX1
	chr19	900755	8.60531	\
	chr19	900766	8.60531	\
	chr19	900889	8.60531	\
	chr25	698025	9.73246	KIRREL3
C22:0	chr1	49661282	8.66805	CEP290
	chr1	52788720	9.51023	EP300
	chr1	78911106	8.65737	FGF6
	chr1	85506158	9.7993	\
	chr1	86963293	8.62438	\
	chr1	176743036	8.95488	TSC22D1
	chr1	198125194	9.82505	NOX4
	chr2	30732489	8.56012	\
	chr2	51683175	8.98713	\
	chr2	52290963	8.7007	\
	chr2	52290966	8.7007	\
	chr2	64480396	9.00053	\
	chr2	137811097	9.56798	\
	chr3	36633439	8.98321	BABAM2
	chr3	45478355	9.63681	RNASET2
	chr3	58982330	8.45072	MAP7
	chr3	58982331	8.45072	MAP7
	chr3	87632333	9.54763	\
	chr3	115869424	8.42022	PKHD1
	chr4	7089218	8.4612	PPP3CA
	chr4	7528229	9.25526	TRMT10A
	chr4	27921712	10.626	MARCHF1
	chr4	27957062	10.9051	TMA16
	chr4	53367923	10.1356	NWD2
	chr4	74057131	8.44605	ATRN
	chr5	1401782	8.38485	MIS18BP1
	chr5	27033706	8.57563	BAZ1A
	chr6	28824086	9.55808	PLEKHS1
	chr6	33150495	9.52804	DMBT1
	chr6	33154655	8.41625	\
	chr6	33154693	9.92075	\
	chr8	32076308	11.8129	\
	chr10	4388723	8.97836	TRPC5
	chr14	1891893	8.39153	P4HA2
	chr15	2663117	8.84358	RBFOX1
	chr15	15403644	10.8075	CACNA1H
	chr15	15403645	10.8075	CACNA1H
	chr15	15403651	10.8075	CACNA1H
	chr16	12415109	8.4061	\
	chr16	12545718	8.80148	GALNT9
	chr18	2160709	8.73419	TPRN
	chr19	1403598	9.02059	CDC42EP4
	chr28	3068438	8.39752	KANSL1
	chr28	3684558	9.30369	\
C22:5n-6	chr1	9561651	10.7069	\
	chr2	137865631	8.47489	\
	chr7	18902479	9.35005	LOC101802174
C23:0	chr1	52788720	9.29321	EP300
	chr1	83188231	8.77237	WARS2
	chr1	83188232	8.77237	WARS2
	chr1	83223614	8.92384	TBX15
	chr1	180476482	8.6674	\
	chr2	51683175	10.0153	\
	chr3	36633439	9.38736	BABAM2
	chr3	45478355	8.40092	RNASET2
	chr3	48810470	9.31869	\
	chr4	633	8.79398	\
	chr4	11954317	8.58515	TNKS
	chr4	27921712	9.16684	MARCHF1
	chr8	3576966	8.5203	\
	chr9	2298297	8.55951	SMC4
	chr9	2298301	8.55951	SMC4
	chr9	2298304	8.55951	SMC4
	chr14	10174996	8.46204	\
	chr17	464843	8.47477	TRNAK-CUU
	chr21	13656895	8.55209	\
C24:0	chr1	49646442	9.60937	TMTC3
	chr1	49658518	8.51341	TMTC3
	chr1	49661282	11.5351	CEP290
	chr1	52788720	12.2485	EP300
	chr1	52792886	9.74371	EP300
	chr1	56202393	8.62171	BPIFC
	chr1	61643804	9.34836	\
	chr1	85019827	8.46259	CASQ2
	chr1	176743036	10.0864	TSC22D1
	chr1	180476482	8.85966	\
	chr1	180602368	8.94347	FREM2
	chr2	26174411	8.4637	VIRMA
	chr2	30732489	9.19774	\
	chr2	51679846	8.80194	\
	chr2	51683175	11.436	\
	chr2	51695774	8.76515	\
	chr2	51695784	8.76515	\
	chr2	51910359	8.49618	PIEZO2
	chr2	64480396	9.62617	\
	chr2	77852219	9.11806	\
	chr2	85871970	10.2818	\
	chr2	111749626	8.67174	DTNBP1
	chr2	124847482	8.59945	\
	chr2	124847496	8.92123	\
	chr2	137805516	8.5342	\
	chr2	137811097	10.8355	\
	chr2	146771424	8.72104	\
	chr2	160538658	9.70064	\
	chr2	163179068	9.35247	\
	chr2	163179073	8.59617	\
	chr3	36633439	10.4587	BABAM2
	chr3	36643228	9.52029	BABAM2
	chr3	45478355	9.1282	RNASET2
	chr3	48810470	8.62689	\
	chr3	55025741	8.40369	ARID1B
	chr3	58982330	8.52998	MAP7
	chr3	58982331	8.52998	MAP7
	chr3	84514791	8.51001	BCKDHB
	chr3	87632333	8.69366	\
	chr4	633	10.7554	\
	chr4	11954317	8.78806	TNKS
	chr4	27921712	12.4991	MARCHF1
	chr4	53367923	11.3145	NWD2
	chr4	73566259	9.34011	DDRGK1
	chr4	74057131	8.8259	ATRN
	chr5	1401483	8.57438	MIS18BP1
	chr6	28824086	8.7558	PLEKHS1
	chr7	593053	8.65452	ACVR1
	chr7	594834	8.65452	ACVR1
	chr7	595911	8.73566	ACVR1
	chr7	599706	8.93615	ACVR1
	chr7	600078	8.65452	ACVR1
	chr7	602033	8.65452	ACVR1
	chr7	602187	8.65452	ACVR1
	chr7	603449	8.65452	ACVR1
	chr7	603776	8.65452	ACVR1
	chr7	604349	8.65452	ACVR1
	chr7	14049888	8.47059	CLASP1
	chr8	32076308	10.645	\
	chr11	1746570	9.1438	\
	chr11	10580415	8.64191	\
	chr13	4382585	9.37026	PROK2
	chr13	5035004	8.41806	\
	chr14	16463380	8.7782	TENM2
	chr15	2663117	8.88727	RBFOX1
	chr15	15403644	10.0806	CACNA1H
	chr15	15403645	10.0806	CACNA1H
	chr15	15403651	10.0806	CACNA1H
	chr17	464843	9.5252	TRNAK-CUU
	chr18	2160709	9.87643	TPRN
	chr18	8916893	9.30361	\
	chr18	8916894	9.30361	\
	chr18	8916900	9.30361	\
	chr18	8916917	9.30361	\
	chr18	9828158	8.39093	\
	chr19	1105459	8.6774	BAIAP2
	chr21	15216564	8.62951	ZNF512B
	chr23	1762972	9.07368	\
	chr25	4462629	8.6873	GRIK4
	chr28	3068438	8.93781	KANSL1
	chr28	3684558	9.14372	\
PUFA	chr2	138999059	9.96825	\
	chr2	163478627	8.57274	\
	chr8	32076308	10.4052	\
UFA	chr5	50289333	9.17533	LDLRAD3
n-3	chr2	138999059	8.60311	\
	chr5	50290870	8.84729	LDLRAD3
	chr8	22948028	8.59643	\
	chr28	2333304	8.88706	KAT2A
n-6	chr2	138999059	9.93547	\
	chr2	163478627	8.656	\
	chr8	32076308	10.5006	\

## Sheet: Table.S4
Table S4 KEGG analysis of candidate genes
Term	P-Value	gene
Adherens junction	0.000787391	BAIAP2, EP300, CTNNA2
Notch signaling pathway	0.00578942	EP300, KAT2A
Calcium signaling pathway	0.0105031	CACNA1H, PPP3CA, CASQ2
TGF-beta signaling pathway	0.0217794	EP300, ACVR1
MAPK signaling pathway	0.0275614	CACNA1H, PPP3CA, FGF6
Wnt signaling pathway	0.0487838	PPP3CA, EP300
Glycosaminoglycan biosynthesis - heparan sulfate / heparin	0.0599847	NDST4
Mucin type O-glycan biosynthesis	0.0692482	GALNT9
Propanoate metabolism	0.0784219	BCKDHB
Regulation of actin cytoskeleton	0.0816737	BAIAP2, FGF6

## Sheet: Table.S5
Table S5 GO analysis of candidate genes
Term	Pvalue	Group	Gene
positive regulation of transcription by RNA polymerase II	0.000672662	BP	TNKS, ACVR1, KAT2A, TBX15, DDRGK1, PPP3CA, EP300, ELF5
animal organ morphogenesis	0.000696647	BP	FGF6, EP300, ATRN
regulation of synaptic plasticity	0.000894648	BP	BAIAP2, KAT2A
microtubule cytoskeleton organization	0.00139804	BP	MAP7, CLASP1, MARK3
positive regulation of actin filament polymerization	0.00217551	BP	BAIAP2, CDC42EP4
cation transmembrane transport	0.0028366	BP	PIEZO2, UNC80
heart development	0.00312377	BP	FREM2, EP300, ACVR1
circadian rhythm	0.00319818	BP	EP300, PROK2
neuron projection morphogenesis	0.00319818	BP	KIRREL3, DTNBP1
G1/S transition of mitotic cell cycle	0.00338665	BP	PPP3CA, ACVR1
response to endoplasmic reticulum stress	0.00338665	BP	TMTC3, DDRGK1
somitogenesis	0.00358019	BP	EP300, KAT2A
positive regulation of cell migration	0.00384088	BP	PPP3CA, ACVR1, DDRGK1
plasma membrane	2.5319e-05	CC	ACVR1, KIRREL3, ARID1B, DTNBP1, MARK3, GRIK4, ATRN, DMBT1, LDLRAD3, NOX4, PIEZO2, BAIAP2, CDC42EP4, CTNNA2
cation channel complex	0.000213538	CC	UNC80, TRPC5
actin cytoskeleton	0.000445752	CC	BAIAP2, TRMT10A, CTNNA2, CDC42EP4
axon	0.00077758	CC	KIRREL3, UNC80, CTNNA2, DTNBP1
hippocampal mossy fiber to CA3 synapse	0.00122211	CC	GRIK4, CTNNA2
nucleolus	0.00508982	CC	BCKDHB, TRMT10A, ENDOV, TMA16, DDRGK1
Schaffer collateral - CA1 synapse	0.00603718	CC	BAIAP2, PPP3CA
cytoplasm	0.00990821	CC	TNKS, UBE4B, RBFOX1, TSC22D1, FGF6, MARK3, CDC42EP4, BABAM2, PPP3CA, ELF5, ENDOV, CTNNA2
mitotic spindle	0.0103138	CC	CLASP1, KAT2A
basement membrane	0.0103138	CC	FREM2, ATRN
Golgi apparatus	0.0105721	CC	TNKS, SLC26A11, NDST4, GALNT9, CLASP1
microtubule cytoskeleton	0.0106352	CC	MAP7, CDC42EP4
Z disc	0.0123077	CC	PPP3CA, CASQ2
cytosol	0.012832	CC	TNKS, ARID1B, BABAM2, SMC4, P4HA2, TRMT10A, MAP7, PPP3CA, BAIAP2, EP300, CTNNA2
protein tyrosine kinase binding	0.000998315	MF	ACVR1, NOX4
cation channel activity	0.00249564	MF	PIEZO2, UNC80
cadherin binding	0.00707579	MF	ACVR1, CTNNA2

## Sheet: Table.S6
Table S6 The significant locus near the high-LD region(R²> 0.4) of C17:1 (Chr14:10533374) of annotated genes
Chr	Pos	R²	Gene
chr14	10533374	1	/
chr14	10542360	0.6743	NSG2
chr14	10533318	0.655185	/
chr14	10545910	0.635237	NSG2
chr14	10540338	0.587573	NSG2
chr14	10542014	0.585841	NSG2
chr14	10542019	0.585841	NSG2
chr14	10540929	0.569338	NSG2
chr14	10540931	0.569338	NSG2
chr14	10542972	0.555786	NSG2
chr14	10541908	0.538181	NSG2
chr14	10540851	0.516707	NSG2
chr14	10536329	0.494025	/
chr14	10546189	0.491659	NSG2
chr14	10541732	0.481978	NSG2
chr14	10537517	0.479773	/
chr14	10534227	0.471479	/
chr14	10538110	0.461548	NSG2
chr14	10540887	0.45889	NSG2
chr14	10928753	0.444832	/
